# Supplementary material for: 2-Hydroxy­benzoic acid–purin-6-amine (3/1)
Source: Acta Crystallogr Sect E Struct Rep Online. 2009 Jul 8;65(Pt 8):o1791. doi: 10.1107/S1600536809025240 (PMC2977431; doi:10.1107/S1600536809025240)
Supplement: Supplementary file 1 [file e-65-o1791-sup1.cif]

##############################################################################
###                                                                        ###
###        Electronic paper (Acta Crystallographica Section E)             ###
###                                                                        ###
##############################################################################
#                                                                            #
# This CIF contains the data in a paper accepted for publication in Acta     #
# Crystallographica Section E. It conforms to the requirements of Notes      #
# for Authors for Section E, and has been peer reviewed under the auspices   #
# of the IUCr Commission on Journals.                                        #
#                                                                            #
# Full details of the Crystallographic Information File format               #
# are given in the paper "The Crystallographic Information File (CIF):       #
# a New Standard Archive File for Crystallography" by S. R. Hall, F. H.      #
# Allen and I. D. Brown [Acta Cryst. (1991), A47, 655-685].                  #
#                                                                            #
# The current version of the core CIF dictionary is obtainable from          #
# ftp://ftp.iucr.org/pub/cif_core.dic. The current version number is 2.4.    #
#                                                                            #
# Software is freely available for graphical display of the structure(s) in  #
# this CIF.  For information consult the CIF home page http://www.iucr.org/  #
# cif/home.html                                                              #
#                                                                            #
# This file may be used for bona fide research purposes within the           #
# scientific community so long as proper attribution is given to the journal # 
# article from which it was obtained.                                        #
#                                                                            #
##############################################################################
                                             
data_global
_audit_creation_method     SHELXL-97
_journal_data_validation_number     ?
_journal_date_recd_electronic     2009-06-06
_journal_date_accepted     2009-06-30
_journal_name_full     'Acta Crystallographica, Section E'
_journal_year     2009
_journal_volume     65
_journal_issue      8
_journal_page_first     o1791
_journal_page_last     o1791
_journal_paper_category     QO
_journal_coeditor_code     HB5001
_publ_contact_author_name     'Fang-Fang Jian'
_publ_contact_author_address
;
Microscale Science Institute
Weifang University
Weifang 261061
People's Republic of China
;
_publ_contact_author_email     ffjian2008@163.com
_publ_contact_author_fax     '86-536-8785802'
_publ_contact_author_phone     '86-536-8785802'
_publ_section_title
;
2-Hydroxybenzoic acid--purin-6-amine (3/1)
;
loop_
    _publ_author_name
    _publ_author_footnote
    _publ_author_address
    'Lian-cai Du' .
;
Microscale Science Institute
Department of Biology Engineering
Weifang University
Weifang 261061
People's Republic of China
;
    'Wu-lan Zeng' .
;
Microscale Science Institute
Department of Chemistry and Chemical Engineering
Weifang University
Weifang 261061
People's Republic of China
;
    'Xue-ying Liu' .
;
Microscale Science Institute
Department of Biology Engineering
Weifang University
Weifang 261061
People's Republic of China
;
    'Fang-Fang Jian' .
;
Microscale Science Institute
Weifang University
Weifang 261061
People's Republic of China
;
data_I
_chemical_name_systematic
;
2-Hydroxybenzoic acid--purin-6-amine (3/1)
;
_chemical_name_common     ?
_chemical_formula_moiety     '3(C7 H6 O3), C5 H5 N5'
_chemical_formula_sum     'C26 H23 N5 O9'
_chemical_formula_iupac     '3C7 H6 O3, C5 H5 N5'
_chemical_formula_weight     549.49
_chemical_melting_point     ?
_symmetry_cell_setting     Monoclinic
_symmetry_space_group_name_H-M     'P 21/c'
_symmetry_space_group_name_Hall     '-P 2ybc'
loop_
    _symmetry_equiv_pos_as_xyz
    'x, y, z'
    '-x, y+1/2, -z+1/2'
    '-x, -y, -z'
    'x, -y-1/2, z-1/2'
_cell_length_a     10.998(2)
_cell_length_b     10.053(2)
_cell_length_c     23.490(7)
_cell_angle_alpha     90.00
_cell_angle_beta     106.98(3)
_cell_angle_gamma     90.00
_cell_volume     2483.9(10)
_cell_formula_units_Z     4
_cell_measurement_reflns_used     5680
_cell_measurement_theta_min     3.02
_cell_measurement_theta_max     27.47
_cell_measurement_temperature     293(2)
_exptl_crystal_description     block
_exptl_crystal_colour     colourless
_exptl_crystal_size_max     0.38
_exptl_crystal_size_mid     0.22
_exptl_crystal_size_min     0.14
_exptl_crystal_density_diffrn     1.469
_exptl_crystal_density_meas     ?
_exptl_crystal_density_method     'not measured'
_exptl_crystal_F_000     1144
_exptl_absorpt_coefficient_mu     0.113
_exptl_absorpt_correction_type     none
_exptl_absorpt_process_details     ?
_exptl_absorpt_correction_T_min     ?
_exptl_absorpt_correction_T_max     ?
_exptl_special_details
;
;
_diffrn_ambient_temperature     293(2)
_diffrn_radiation_type     MoK\a
_diffrn_radiation_wavelength     0.71073
_diffrn_radiation_source     'fine-focus sealed tube'
_diffrn_radiation_monochromator     graphite
_diffrn_measurement_device_type     'Siemens SMART CCD'
_diffrn_measurement_method     \w
_diffrn_detector_area_resol_mean     ?
_diffrn_reflns_number     22329
_diffrn_reflns_av_R_equivalents     0.0203
_diffrn_reflns_av_sigmaI/netI     0.0200
_diffrn_reflns_theta_min     3.02
_diffrn_reflns_theta_max     27.47
_diffrn_reflns_theta_full     27.47
_diffrn_measured_fraction_theta_max     0.997
_diffrn_measured_fraction_theta_full     0.997
_diffrn_reflns_limit_h_min     -14
_diffrn_reflns_limit_h_max     14
_diffrn_reflns_limit_k_min     -13
_diffrn_reflns_limit_k_max     12
_diffrn_reflns_limit_l_min     -30
_diffrn_reflns_limit_l_max     30
_diffrn_reflns_reduction_process     ?
_diffrn_standards_number     3
_diffrn_standards_interval_count     200
_diffrn_standards_interval_time     ?
_diffrn_standards_decay_%     0
loop_
    _diffrn_standard_refln_index_h
    _diffrn_standard_refln_index_k
    _diffrn_standard_refln_index_l
    ? ? ?
_refine_special_details
;
Refinement of <i>F</i>^2^ against ALL reflections. The weighted <i>R</i>-factor
<i>wR</i> and goodness of fit <i>S</i> are based on <i>F</i>^2^, conventional
<i>R</i>-factors <i>R</i> are based on <i>F</i>, with <i>F</i> set to zero for
negative <i>F</i>^2^. The threshold expression of <i>F</i>^2^ >
\s(<i>F</i>^2^) is used only for calculating <i>R</i>-factors(gt) <i>etc</i>.
and is not relevant to the choice of reflections for refinement.
<i>R</i>-factors based on <i>F</i>^2^ are statistically about twice as large
as those based on <i>F</i>, and <i>R</i>- factors based on ALL data will be
even larger.
;
_reflns_number_total     5680
_reflns_number_gt     4872
_reflns_threshold_expression     I>2\s(I)
_refine_ls_structure_factor_coef     Fsqd
_refine_ls_matrix_type     full
_refine_ls_R_factor_all     0.0475
_refine_ls_R_factor_gt     0.0407
_refine_ls_wR_factor_gt     0.1131
_refine_ls_wR_factor_ref     0.1155
_refine_ls_goodness_of_fit_ref     1.059
_refine_ls_restrained_S_all     1.059
_refine_ls_number_reflns     5680
_refine_ls_number_parameters     361
_refine_ls_number_restraints     0
_refine_ls_hydrogen_treatment     constr
_refine_ls_weighting_scheme     calc
_refine_ls_weighting_details
         'calc w=1/[\s^2^(Fo^2^)+(0.0624P)^2^+1.1319P] where P=(Fo^2^+2Fc^2^)/3'
_atom_sites_solution_hydrogens     geom
_atom_sites_solution_primary     direct
_atom_sites_solution_secondary     difmap
_refine_ls_shift/su_max     0.000
_refine_ls_shift/su_mean     0.000
_refine_diff_density_max     0.829
_refine_diff_density_min     -0.296
_refine_ls_extinction_method     none
_refine_ls_extinction_coef     ?
loop_
    _atom_type_symbol
    _atom_type_description
    _atom_type_scat_dispersion_real
    _atom_type_scat_dispersion_imag
    _atom_type_scat_source
    'C' 'C' 0.0033 0.0016
                         'International Tables Vol C Tables 4.2.6.8 and 6.1.1.4'
    'H' 'H' 0.0000 0.0000
                         'International Tables Vol C Tables 4.2.6.8 and 6.1.1.4'
    'N' 'N' 0.0061 0.0033
                         'International Tables Vol C Tables 4.2.6.8 and 6.1.1.4'
    'O' 'O' 0.0106 0.0060
                         'International Tables Vol C Tables 4.2.6.8 and 6.1.1.4'
_computing_data_collection     'SMART (Siemens, 1996)'
_computing_cell_refinement     'SAINT (Siemens, 1996)'
_computing_data_reduction     'SAINT (Siemens, 1996)'
_computing_structure_solution     'SHELXS97 (Sheldrick, 2008)'
_computing_structure_refinement     'SHELXL97 (Sheldrick, 2008)'
_computing_molecular_graphics     'SHELXTL (Sheldrick, 2008)'
_computing_publication_material     'SHELXTL (Sheldrick, 2008)'
loop_
    _atom_site_type_symbol
    _atom_site_label
    _atom_site_fract_x
    _atom_site_fract_y
    _atom_site_fract_z
    _atom_site_U_iso_or_equiv
    _atom_site_adp_type
    _atom_site_calc_flag
    _atom_site_refinement_flags
    _atom_site_occupancy
    _atom_site_disorder_assembly
    _atom_site_disorder_group
    O O1 0.58987(11) 0.54268(12) 0.10882(5) 0.0328(3) Uani d . 1 . .
    H H1D 0.6464 0.5035 0.0993 0.049 Uiso d R 1 . .
    O O2 0.70858(10) 0.59642(10) -0.04308(4) 0.0222(2) Uani d . 1 . .
    H H2C 0.7663 0.5468 -0.0451 0.033 Uiso d R 1 . .
    O O3 0.73581(9) 0.48786(10) 0.04287(4) 0.0216(2) Uani d . 1 . .
    C C1 0.42191(15) 0.83244(16) -0.01407(8) 0.0309(3) Uani d . 1 . .
    H H1C 0.3832 0.8986 -0.0410 0.037 Uiso calc R 1 . .
    C C2 0.38415(14) 0.81020(16) 0.03701(7) 0.0290(3) Uani d . 1 . .
    H H2B 0.3200 0.8621 0.0440 0.035 Uiso calc R 1 . .
    C C3 0.44049(14) 0.71264(16) 0.07710(7) 0.0258(3) Uani d . 1 . .
    H H3B 0.4136 0.6985 0.1106 0.031 Uiso calc R 1 . .
    C C4 0.53780(13) 0.63482(14) 0.06763(6) 0.0207(3) Uani d . 1 . .
    C C5 0.57687(13) 0.65547(14) 0.01619(6) 0.0190(3) Uani d . 1 . .
    C C6 0.51750(14) 0.75499(15) -0.02417(7) 0.0254(3) Uani d . 1 . .
    H H6A 0.5427 0.7691 -0.0582 0.030 Uiso calc R 1 . .
    C C7 0.67994(13) 0.57290(14) 0.00646(6) 0.0184(3) Uani d . 1 . .
    O O4 0.24665(11) 0.29192(11) 0.20033(5) 0.0290(2) Uani d . 1 . .
    H H4B 0.2049 0.2650 0.2217 0.043 Uiso d R 1 . .
    O O5 0.18452(10) 0.26468(11) 0.29882(5) 0.0279(2) Uani d . 1 . .
    O O6 0.27892(10) 0.39746(11) 0.37517(4) 0.0254(2) Uani d . 1 . .
    H H6B 0.2255 0.3646 0.3891 0.038 Uiso d R 1 . .
    C C8 0.54365(13) 0.53292(16) 0.29552(7) 0.0242(3) Uani d . 1 . .
    H H8A 0.6111 0.5862 0.3164 0.029 Uiso calc R 1 . .
    C C9 0.52558(14) 0.50464(17) 0.23539(7) 0.0279(3) Uani d . 1 . .
    H H9A 0.5809 0.5405 0.2162 0.033 Uiso calc R 1 . .
    C C10 0.42685(15) 0.42432(17) 0.20407(7) 0.0277(3) Uani d . 1 . .
    H H10A 0.4161 0.4064 0.1641 0.033 Uiso calc R 1 . .
    C C11 0.34292(13) 0.36986(15) 0.23260(6) 0.0222(3) Uani d . 1 . .
    C C12 0.35880(13) 0.39957(14) 0.29283(6) 0.0189(3) Uani d . 1 . .
    C C13 0.46011(13) 0.48074(14) 0.32360(6) 0.0202(3) Uani d . 1 . .
    H H13A 0.4713 0.4998 0.3635 0.024 Uiso calc R 1 . .
    C C14 0.26650(13) 0.34705(14) 0.32213(6) 0.0199(3) Uani d . 1 . .
    N N1 0.08652(11) 0.72297(12) -0.04856(5) 0.0205(2) Uani d . 1 . .
    H H1A 0.0719 0.7725 -0.0797 0.025 Uiso d R 1 . .
    H H1B 0.1424 0.6607 -0.0429 0.025 Uiso d R 1 . .
    N N2 -0.06434(11) 0.84210(12) -0.01967(5) 0.0193(2) Uani d . 1 . .
    N N3 -0.12090(11) 0.80213(12) 0.06983(5) 0.0208(2) Uani d . 1 . .
    N N4 0.11815(11) 0.56210(12) 0.06827(5) 0.0194(2) Uani d . 1 . .
    N N5 0.00044(11) 0.61900(12) 0.12747(5) 0.0200(2) Uani d . 1 . .
    H H5A -0.0296 0.6176 0.1574 0.024 Uiso d R 1 . .
    C C22 0.02299(12) 0.74279(14) -0.00930(6) 0.0173(3) Uani d . 1 . .
    C C23 -0.12982(13) 0.86541(15) 0.01934(6) 0.0218(3) Uani d . 1 . .
    H H23A -0.1886 0.9344 0.0098 0.026 Uiso calc R 1 . .
    C C24 -0.03382(12) 0.70387(14) 0.08015(6) 0.0176(3) Uani d . 1 . .
    C C25 0.03992(12) 0.66798(14) 0.04351(5) 0.0169(3) Uani d . 1 . .
    C C26 0.09105(13) 0.53725(15) 0.11826(6) 0.0210(3) Uani d . 1 . .
    H H26A 0.1301 0.4703 0.1446 0.025 Uiso calc R 1 . .
    O O7 -0.00080(10) 1.02622(10) 0.25745(4) 0.0227(2) Uani d . 1 . .
    H H7A -0.0214 1.0709 0.2269 0.034 Uiso d R 1 . .
    O O8 0.13258(9) 0.99434(10) 0.10831(4) 0.0209(2) Uani d . 1 . .
    H H8B 0.1022 1.0483 0.0818 0.031 Uiso calc R 1 . .
    O O9 0.00284(10) 1.09961(10) 0.15130(4) 0.0226(2) Uani d . 1 . .
    C C15 0.13464(15) 0.84945(15) 0.30203(6) 0.0243(3) Uani d . 1 . .
    H H15A 0.1073 0.8584 0.3357 0.029 Uiso calc R 1 . .
    C C16 0.22228(14) 0.75286(15) 0.30017(7) 0.0258(3) Uani d . 1 . .
    H H16A 0.2539 0.6973 0.3328 0.031 Uiso calc R 1 . .
    C C17 0.26428(14) 0.73742(15) 0.24987(7) 0.0238(3) Uani d . 1 . .
    H H17A 0.3225 0.6712 0.2486 0.029 Uiso calc R 1 . .
    C C18 0.21830(13) 0.82174(14) 0.20201(6) 0.0193(3) Uani d . 1 . .
    H H18A 0.2467 0.8124 0.1686 0.023 Uiso calc R 1 . .
    C C19 0.12974(12) 0.92108(13) 0.20291(6) 0.0161(3) Uani d . 1 . .
    C C20 0.08674(13) 0.93391(14) 0.25345(6) 0.0182(3) Uani d . 1 . .
    C C21 0.08283(12) 1.01232(13) 0.15196(6) 0.0170(3) Uani d . 1 . .
loop_
    _atom_site_aniso_label
    _atom_site_aniso_U_11
    _atom_site_aniso_U_22
    _atom_site_aniso_U_33
    _atom_site_aniso_U_12
    _atom_site_aniso_U_13
    _atom_site_aniso_U_23
    O1 0.0346(6) 0.0406(7) 0.0266(5) 0.0103(5) 0.0144(5) 0.0040(5)
    O2 0.0233(5) 0.0252(5) 0.0210(5) 0.0045(4) 0.0110(4) 0.0023(4)
    O3 0.0221(5) 0.0234(5) 0.0204(5) 0.0038(4) 0.0081(4) 0.0015(4)
    C1 0.0284(8) 0.0248(8) 0.0379(9) 0.0063(6) 0.0070(7) 0.0024(6)
    C2 0.0219(7) 0.0259(8) 0.0389(9) 0.0027(6) 0.0085(6) -0.0100(6)
    C3 0.0223(7) 0.0301(8) 0.0268(7) -0.0025(6) 0.0103(6) -0.0099(6)
    C4 0.0198(6) 0.0216(7) 0.0199(6) -0.0024(5) 0.0047(5) -0.0045(5)
    C5 0.0177(6) 0.0183(6) 0.0210(6) -0.0020(5) 0.0058(5) -0.0039(5)
    C6 0.0250(7) 0.0234(7) 0.0279(7) 0.0016(6) 0.0081(6) 0.0018(6)
    C7 0.0173(6) 0.0192(6) 0.0188(6) -0.0034(5) 0.0052(5) -0.0031(5)
    O4 0.0315(6) 0.0307(6) 0.0236(5) 0.0018(5) 0.0063(4) -0.0038(4)
    O5 0.0272(5) 0.0261(6) 0.0307(6) -0.0055(5) 0.0092(4) 0.0005(4)
    O6 0.0258(5) 0.0320(6) 0.0235(5) -0.0064(4) 0.0149(4) 0.0004(4)
    C8 0.0177(6) 0.0276(8) 0.0283(7) 0.0040(6) 0.0083(5) 0.0080(6)
    C9 0.0233(7) 0.0367(9) 0.0288(7) 0.0096(6) 0.0156(6) 0.0135(6)
    C10 0.0307(8) 0.0361(9) 0.0196(7) 0.0123(7) 0.0123(6) 0.0061(6)
    C11 0.0229(7) 0.0225(7) 0.0209(6) 0.0081(6) 0.0059(5) 0.0021(5)
    C12 0.0202(6) 0.0193(7) 0.0187(6) 0.0060(5) 0.0082(5) 0.0048(5)
    C13 0.0200(6) 0.0219(7) 0.0194(6) 0.0046(5) 0.0069(5) 0.0051(5)
    C14 0.0196(6) 0.0189(6) 0.0219(6) 0.0031(5) 0.0072(5) 0.0047(5)
    N1 0.0242(6) 0.0239(6) 0.0162(5) 0.0061(5) 0.0101(4) 0.0050(4)
    N2 0.0218(5) 0.0202(6) 0.0172(5) 0.0020(5) 0.0074(4) 0.0020(4)
    N3 0.0220(6) 0.0245(6) 0.0181(5) 0.0007(5) 0.0096(4) -0.0012(4)
    N4 0.0188(5) 0.0209(6) 0.0183(5) 0.0004(5) 0.0052(4) 0.0019(4)
    N5 0.0215(6) 0.0271(6) 0.0128(5) -0.0049(5) 0.0075(4) -0.0006(4)
    C22 0.0174(6) 0.0189(6) 0.0157(6) -0.0017(5) 0.0048(5) -0.0007(5)
    C23 0.0229(7) 0.0232(7) 0.0205(6) 0.0025(6) 0.0081(5) 0.0008(5)
    C24 0.0173(6) 0.0208(7) 0.0149(6) -0.0048(5) 0.0051(5) -0.0019(5)
    C25 0.0177(6) 0.0198(6) 0.0138(6) -0.0024(5) 0.0054(5) -0.0006(5)
    C26 0.0201(6) 0.0238(7) 0.0174(6) -0.0022(6) 0.0029(5) 0.0031(5)
    O7 0.0308(5) 0.0222(5) 0.0178(5) 0.0063(4) 0.0114(4) 0.0022(4)
    O8 0.0247(5) 0.0238(5) 0.0165(4) 0.0076(4) 0.0094(4) 0.0052(4)
    O9 0.0278(5) 0.0235(5) 0.0190(5) 0.0097(4) 0.0107(4) 0.0047(4)
    C15 0.0324(7) 0.0245(7) 0.0169(6) -0.0010(6) 0.0086(6) 0.0034(5)
    C16 0.0290(7) 0.0239(7) 0.0215(7) -0.0003(6) 0.0025(6) 0.0089(5)
    C17 0.0208(6) 0.0202(7) 0.0288(7) 0.0025(6) 0.0048(5) 0.0045(6)
    C18 0.0181(6) 0.0192(7) 0.0211(6) -0.0005(5) 0.0065(5) 0.0009(5)
    C19 0.0164(6) 0.0162(6) 0.0152(6) -0.0015(5) 0.0037(5) 0.0006(5)
    C20 0.0204(6) 0.0169(6) 0.0176(6) -0.0019(5) 0.0059(5) -0.0010(5)
    C21 0.0180(6) 0.0177(6) 0.0157(6) -0.0009(5) 0.0055(5) -0.0005(5)
_geom_special_details
;
All e.s.d.'s (except the e.s.d. in the dihedral angle between two l.s. planes)
are estimated using the full covariance matrix. The cell e.s.d.'s are taken
into account individually in the estimation of e.s.d.'s in distances, angles
and torsion angles; correlations between e.s.d.'s in cell parameters are only
used when they are defined by crystal symmetry. An approximate (isotropic)
treatment of cell e.s.d.'s is used for estimating e.s.d.'s involving l.s.
planes.
;
loop_
    _geom_bond_atom_site_label_1
    _geom_bond_atom_site_label_2
    _geom_bond_site_symmetry_2
    _geom_bond_distance
    _geom_bond_publ_flag
    O1 C4 . 1.3411(18) ?
    O1 H1D . 0.8201 ?
    O2 C7 . 1.3128(17) ?
    O2 H2C . 0.8200 ?
    O3 C7 . 1.2381(17) ?
    C1 C6 . 1.383(2) ?
    C1 C2 . 1.398(2) ?
    C1 H1C . 0.9300 ?
    C2 C3 . 1.375(2) ?
    C2 H2B . 0.9300 ?
    C3 C4 . 1.395(2) ?
    C3 H3B . 0.9300 ?
    C4 C5 . 1.4110(19) ?
    C5 C6 . 1.402(2) ?
    C5 C7 . 1.4756(19) ?
    C6 H6A . 0.9300 ?
    O4 C11 . 1.3568(19) ?
    O4 H4B . 0.8199 ?
    O5 C14 . 1.2289(18) ?
    O6 C14 . 1.3146(17) ?
    O6 H6B . 0.8203 ?
    C8 C13 . 1.381(2) ?
    C8 C9 . 1.397(2) ?
    C8 H8A . 0.9300 ?
    C9 C10 . 1.380(2) ?
    C9 H9A . 0.9300 ?
    C10 C11 . 1.401(2) ?
    C10 H10A . 0.9300 ?
    C11 C12 . 1.4059(19) ?
    C12 C13 . 1.400(2) ?
    C12 C14 . 1.4803(19) ?
    C13 H13A . 0.9300 ?
    N1 C22 . 1.3247(17) ?
    N1 H1A . 0.8601 ?
    N1 H1B . 0.8599 ?
    N2 C23 . 1.3411(18) ?
    N2 C22 . 1.3572(18) ?
    N3 C23 . 1.3241(18) ?
    N3 C24 . 1.3476(19) ?
    N4 C26 . 1.3169(18) ?
    N4 C25 . 1.3854(18) ?
    N5 C26 . 1.3571(19) ?
    N5 C24 . 1.3642(18) ?
    N5 H5A . 0.8601 ?
    C22 C25 . 1.4155(18) ?
    C23 H23A . 0.9300 ?
    C24 C25 . 1.3916(18) ?
    C26 H26A . 0.9300 ?
    O7 C20 . 1.3600(17) ?
    O7 H7A . 0.8201 ?
    O8 C21 . 1.3082(16) ?
    O8 H8B . 0.8200 ?
    O9 C21 . 1.2394(17) ?
    C15 C16 . 1.378(2) ?
    C15 C20 . 1.3964(19) ?
    C15 H15A . 0.9300 ?
    C16 C17 . 1.397(2) ?
    C16 H16A . 0.9300 ?
    C17 C18 . 1.381(2) ?
    C17 H17A . 0.9300 ?
    C18 C19 . 1.3995(19) ?
    C18 H18A . 0.9300 ?
    C19 C20 . 1.4062(18) ?
    C19 C21 . 1.4762(18) ?
loop_
    _geom_angle_atom_site_label_1
    _geom_angle_atom_site_label_2
    _geom_angle_atom_site_label_3
    _geom_angle_site_symmetry_1
    _geom_angle_site_symmetry_3
    _geom_angle
    _geom_angle_publ_flag
    C4 O1 H1D . . 109.5 ?
    C7 O2 H2C . . 109.5 ?
    C6 C1 C2 . . 119.24(15) ?
    C6 C1 H1C . . 120.4 ?
    C2 C1 H1C . . 120.4 ?
    C3 C2 C1 . . 120.96(14) ?
    C3 C2 H2B . . 119.5 ?
    C1 C2 H2B . . 119.5 ?
    C2 C3 C4 . . 120.26(14) ?
    C2 C3 H3B . . 119.9 ?
    C4 C3 H3B . . 119.9 ?
    O1 C4 C3 . . 117.27(13) ?
    O1 C4 C5 . . 123.15(13) ?
    C3 C4 C5 . . 119.58(14) ?
    C6 C5 C4 . . 119.08(13) ?
    C6 C5 C7 . . 121.60(13) ?
    C4 C5 C7 . . 119.32(13) ?
    C1 C6 C5 . . 120.86(15) ?
    C1 C6 H6A . . 119.6 ?
    C5 C6 H6A . . 119.6 ?
    O3 C7 O2 . . 122.51(13) ?
    O3 C7 C5 . . 122.02(12) ?
    O2 C7 C5 . . 115.47(12) ?
    C11 O4 H4B . . 109.5 ?
    C14 O6 H6B . . 109.5 ?
    C13 C8 C9 . . 119.17(15) ?
    C13 C8 H8A . . 120.4 ?
    C9 C8 H8A . . 120.4 ?
    C10 C9 C8 . . 121.02(14) ?
    C10 C9 H9A . . 119.5 ?
    C8 C9 H9A . . 119.5 ?
    C9 C10 C11 . . 119.96(14) ?
    C9 C10 H10A . . 120.0 ?
    C11 C10 H10A . . 120.0 ?
    O4 C11 C10 . . 118.31(13) ?
    O4 C11 C12 . . 122.16(13) ?
    C10 C11 C12 . . 119.52(14) ?
    C13 C12 C11 . . 119.32(13) ?
    C13 C12 C14 . . 121.21(12) ?
    C11 C12 C14 . . 119.45(13) ?
    C8 C13 C12 . . 120.99(13) ?
    C8 C13 H13A . . 119.5 ?
    C12 C13 H13A . . 119.5 ?
    O5 C14 O6 . . 122.80(13) ?
    O5 C14 C12 . . 123.13(13) ?
    O6 C14 C12 . . 114.06(12) ?
    C22 N1 H1A . . 119.9 ?
    C22 N1 H1B . . 120.1 ?
    H1A N1 H1B . . 120.0 ?
    C23 N2 C22 . . 119.92(12) ?
    C23 N3 C24 . . 112.09(12) ?
    C26 N4 C25 . . 104.22(11) ?
    C26 N5 C24 . . 106.84(11) ?
    C26 N5 H5A . . 126.6 ?
    C24 N5 H5A . . 126.6 ?
    N1 C22 N2 . . 118.36(12) ?
    N1 C22 C25 . . 124.68(13) ?
    N2 C22 C25 . . 116.96(12) ?
    N3 C23 N2 . . 127.88(13) ?
    N3 C23 H23A . . 116.1 ?
    N2 C23 H23A . . 116.1 ?
    N3 C24 N5 . . 128.14(12) ?
    N3 C24 C25 . . 126.21(12) ?
    N5 C24 C25 . . 105.65(12) ?
    N4 C25 C24 . . 110.01(11) ?
    N4 C25 C22 . . 133.06(12) ?
    C24 C25 C22 . . 116.93(12) ?
    N4 C26 N5 . . 113.29(12) ?
    N4 C26 H26A . . 123.4 ?
    N5 C26 H26A . . 123.4 ?
    C20 O7 H7A . . 109.5 ?
    C21 O8 H8B . . 109.5 ?
    C16 C15 C20 . . 120.21(13) ?
    C16 C15 H15A . . 119.9 ?
    C20 C15 H15A . . 119.9 ?
    C15 C16 C17 . . 120.81(13) ?
    C15 C16 H16A . . 119.6 ?
    C17 C16 H16A . . 119.6 ?
    C18 C17 C16 . . 119.17(14) ?
    C18 C17 H17A . . 120.4 ?
    C16 C17 H17A . . 120.4 ?
    C17 C18 C19 . . 121.12(13) ?
    C17 C18 H18A . . 119.4 ?
    C19 C18 H18A . . 119.4 ?
    C18 C19 C20 . . 119.04(12) ?
    C18 C19 C21 . . 120.74(12) ?
    C20 C19 C21 . . 120.22(12) ?
    O7 C20 C15 . . 117.65(12) ?
    O7 C20 C19 . . 122.71(12) ?
    C15 C20 C19 . . 119.64(13) ?
    O9 C21 O8 . . 123.07(12) ?
    O9 C21 C19 . . 121.93(12) ?
    O8 C21 C19 . . 114.99(12) ?
loop_
    _geom_torsion_atom_site_label_1
    _geom_torsion_atom_site_label_2
    _geom_torsion_atom_site_label_3
    _geom_torsion_atom_site_label_4
    _geom_torsion_site_symmetry_1
    _geom_torsion_site_symmetry_2
    _geom_torsion_site_symmetry_3
    _geom_torsion_site_symmetry_4
    _geom_torsion
    _geom_torsion_publ_flag
    C6 C1 C2 C3 . . . . -0.1(2) ?
    C1 C2 C3 C4 . . . . 0.7(2) ?
    C2 C3 C4 O1 . . . . 179.11(14) ?
    C2 C3 C4 C5 . . . . -0.9(2) ?
    O1 C4 C5 C6 . . . . -179.48(13) ?
    C3 C4 C5 C6 . . . . 0.5(2) ?
    O1 C4 C5 C7 . . . . -0.1(2) ?
    C3 C4 C5 C7 . . . . 179.94(12) ?
    C2 C1 C6 C5 . . . . -0.3(2) ?
    C4 C5 C6 C1 . . . . 0.1(2) ?
    C7 C5 C6 C1 . . . . -179.32(14) ?
    C6 C5 C7 O3 . . . . 177.52(13) ?
    C4 C5 C7 O3 . . . . -1.9(2) ?
    C6 C5 C7 O2 . . . . -2.09(19) ?
    C4 C5 C7 O2 . . . . 178.54(12) ?
    C13 C8 C9 C10 . . . . -0.8(2) ?
    C8 C9 C10 C11 . . . . 0.0(2) ?
    C9 C10 C11 O4 . . . . 179.69(13) ?
    C9 C10 C11 C12 . . . . 1.1(2) ?
    O4 C11 C12 C13 . . . . -179.95(13) ?
    C10 C11 C12 C13 . . . . -1.4(2) ?
    O4 C11 C12 C14 . . . . -1.3(2) ?
    C10 C11 C12 C14 . . . . 177.17(13) ?
    C9 C8 C13 C12 . . . . 0.5(2) ?
    C11 C12 C13 C8 . . . . 0.6(2) ?
    C14 C12 C13 C8 . . . . -177.94(13) ?
    C13 C12 C14 O5 . . . . -172.14(13) ?
    C11 C12 C14 O5 . . . . 9.3(2) ?
    C13 C12 C14 O6 . . . . 8.60(19) ?
    C11 C12 C14 O6 . . . . -169.98(12) ?
    C23 N2 C22 N1 . . . . -179.60(13) ?
    C23 N2 C22 C25 . . . . 0.01(19) ?
    C24 N3 C23 N2 . . . . -0.1(2) ?
    C22 N2 C23 N3 . . . . 0.3(2) ?
    C23 N3 C24 N5 . . . . 179.88(13) ?
    C23 N3 C24 C25 . . . . -0.5(2) ?
    C26 N5 C24 N3 . . . . 179.76(13) ?
    C26 N5 C24 C25 . . . . 0.09(14) ?
    C26 N4 C25 C24 . . . . -0.25(15) ?
    C26 N4 C25 C22 . . . . 179.27(15) ?
    N3 C24 C25 N4 . . . . -179.58(12) ?
    N5 C24 C25 N4 . . . . 0.10(15) ?
    N3 C24 C25 C22 . . . . 0.8(2) ?
    N5 C24 C25 C22 . . . . -179.51(11) ?
    N1 C22 C25 N4 . . . . -0.4(2) ?
    N2 C22 C25 N4 . . . . 180.00(13) ?
    N1 C22 C25 C24 . . . . 179.08(13) ?
    N2 C22 C25 C24 . . . . -0.50(18) ?
    C25 N4 C26 N5 . . . . 0.31(15) ?
    C24 N5 C26 N4 . . . . -0.26(16) ?
    C20 C15 C16 C17 . . . . -0.2(2) ?
    C15 C16 C17 C18 . . . . 1.0(2) ?
    C16 C17 C18 C19 . . . . -0.6(2) ?
    C17 C18 C19 C20 . . . . -0.4(2) ?
    C17 C18 C19 C21 . . . . 178.90(13) ?
    C16 C15 C20 O7 . . . . 179.13(13) ?
    C16 C15 C20 C19 . . . . -0.9(2) ?
    C18 C19 C20 O7 . . . . -178.81(12) ?
    C21 C19 C20 O7 . . . . 1.8(2) ?
    C18 C19 C20 C15 . . . . 1.2(2) ?
    C21 C19 C20 C15 . . . . -178.15(13) ?
    C18 C19 C21 O9 . . . . 178.77(13) ?
    C20 C19 C21 O9 . . . . -1.9(2) ?
    C18 C19 C21 O8 . . . . -1.68(18) ?
    C20 C19 C21 O8 . . . . 177.67(12) ?
loop_
    _geom_hbond_atom_site_label_D
    _geom_hbond_atom_site_label_H
    _geom_hbond_atom_site_label_A
    _geom_hbond_site_symmetry_A
    _geom_hbond_distance_DH
    _geom_hbond_distance_HA
    _geom_hbond_distance_DA
    _geom_hbond_angle_DHA
    O1 H1D O3 . 0.82 1.87 2.5946(17) 146
    O4 H4B O5 . 0.82 1.89 2.6111(18) 146
    O7 H7A O9 . 0.82 1.89 2.6118(15) 146
    O2 H2C N4 3_665 0.82 1.87 2.6795(18) 167
    O6 H6B N3 2_545 0.82 1.82 2.6305(18) 172
    O8 H8B N2 3_575 0.82 1.78 2.5864(17) 168
    N1 H1A O9 3_575 0.86 2.09 2.9302(17) 167
    N1 H1B O3 3_665 0.86 2.01 2.8593(18) 171
    N5 H5A O7 2_545 0.86 2.14 2.8585(17) 141
