# Supplementary material for: 2-Hydroxy­benzoic acid–purin-6-amine (3/1)
Source: Acta Crystallogr Sect E Struct Rep Online. 2009 Jul 8;65(Pt 8):o1791. doi: 10.1107/S1600536809025240 (PMC2977431; doi:10.1107/S1600536809025240)
Supplement: Supplementary file 2 [file e-65-o1791-Isup2.hkl]

# 
# h,k,l, Fc-squared, Fo-squared, sigma(Fo-squared) and status flag 
# 
data_I
_shelx_title ' A in New: P21/c' 
_shelx_refln_list_code          4 
_shelx_F_calc_maximum      410.05 
_exptl_crystal_F_000      1144.00 
_reflns_d_resolution_high  0.7703 
 
loop_ 
 _symmetry_equiv_pos_as_xyz 
 'x, y, z' 
 '-x, y+1/2, -z+1/2' 
 '-x, -y, -z' 
 'x, -y-1/2, z-1/2' 
 
_cell_length_a    10.9980 
_cell_length_b    10.0530 
_cell_length_c    23.4900 
_cell_angle_alpha  90.000 
_cell_angle_beta  106.980 
_cell_angle_gamma  90.000 
 
_shelx_F_squared_multiplier     1.000 
 
loop_ 
 _refln_index_h 
 _refln_index_k 
 _refln_index_l 
 _refln_F_squared_calc 
 _refln_F_squared_meas 
 _refln_F_squared_sigma 
 _refln_observed_status 
   2   0   0    13072.95    13346.35    110.18 o 
   3   0   0      109.73       81.23      1.74 o 
   4   0   0     2245.74     2344.27     21.07 o 
   5   0   0      696.55      682.25      8.18 o 
   6   0   0     2999.20     3154.62     63.80 o 
   7   0   0     6042.83     6413.32     80.65 o 
   8   0   0     1873.85     1884.05     27.11 o 
   9   0   0     1553.20     1667.41     25.82 o 
  10   0   0        3.60        5.49      3.63 o 
  11   0   0      428.33      463.43     10.67 o 
  12   0   0       13.61       10.90      5.50 o 
  13   0   0       32.50       36.99      4.57 o 
   2   1   0     2654.77     2742.82     23.85 o 
   3   1   0     1003.58      808.46      7.20 o 
   4   1   0        6.15       22.13      4.70 o 
   5   1   0        1.68        1.76      0.81 o 
   6   1   0      757.29      799.48      7.01 o 
   7   1   0      992.33     1041.13     10.28 o 
   8   1   0       43.65       42.49      2.01 o 
   9   1   0       55.93       56.17      2.39 o 
  10   1   0      297.22      295.55      5.22 o 
  11   1   0       18.72       19.99      3.10 o 
  12   1   0        7.12       11.02      3.29 o 
  13   1   0       12.10       12.56      2.82 o 
   0   2   0      207.98      126.33     11.67 o 
   1   2   0      684.75      563.10     12.55 o 
   2   2   0     4602.69     4379.46     41.50 o 
   3   2   0      350.54      307.05      4.00 o 
   4   2   0     1873.25     1994.93     15.04 o 
   5   2   0     3121.50     3682.79     30.86 o 
   6   2   0      129.46      163.66      2.36 o 
   7   2   0     1846.65     1792.06     13.38 o 
   8   2   0      162.35      163.15      2.88 o 
   9   2   0      316.99      310.96      4.32 o 
  10   2   0      124.24      134.06      3.23 o 
  11   2   0      383.37      396.93      6.36 o 
  12   2   0       13.58       31.14     15.21 o 
  13   2   0      280.09      308.75     39.52 o 
   1   3   0     7153.99     6821.01     70.48 o 
   2   3   0    24247.57    26031.36    199.11 o 
   3   3   0        0.05        3.73      0.61 o 
   4   3   0      237.57      284.78      4.51 o 
   5   3   0     2638.73     2785.94     23.00 o 
   6   3   0       11.06        3.92      0.95 o 
   7   3   0      200.72      217.36      2.76 o 
   8   3   0      228.38      234.89      3.33 o 
   9   3   0       89.30       76.88      2.37 o 
  10   3   0        1.17        2.07      1.66 o 
  11   3   0       65.84       65.60      2.67 o 
  12   3   0       45.88       44.59      2.27 o 
  13   3   0       81.07       89.78      9.46 o 
   0   4   0     2078.86     1945.34     25.54 o 
   1   4   0       46.11       34.83      1.42 o 
   2   4   0      307.28      257.19      3.18 o 
   3   4   0     8049.04     9050.66     69.26 o 
   4   4   0     1055.80     1277.25     13.47 o 
   5   4   0       28.54       30.03      1.28 o 
   6   4   0      604.81      599.76      6.16 o 
   7   4   0      740.73      738.50      7.41 o 
   8   4   0       12.38       11.27      1.87 o 
   9   4   0        0.05        0.39      1.53 o 
  10   4   0        1.67        2.48      1.46 o 
  11   4   0      123.59      113.20      2.90 o 
  12   4   0       30.90       30.31      3.92 o 
   1   5   0      374.69      460.99      5.23 o 
   2   5   0     3055.64     3276.31     29.72 o 
   3   5   0       21.18       43.27      1.14 o 
   4   5   0     4159.79     4332.47     34.57 o 
   5   5   0      132.72      139.96      2.32 o 
   6   5   0      247.24      231.52      3.20 o 
   7   5   0     1231.07     1252.53     12.97 o 
   8   5   0       61.32       53.13      2.12 o 
   9   5   0      110.26      106.94      2.63 o 
  10   5   0        0.92        1.66      1.88 o 
  11   5   0       26.18       27.47      3.87 o 
  12   5   0      303.79      315.77      7.89 o 
   0   6   0        9.19       17.53      2.25 o 
   1   6   0       43.28       47.07      2.30 o 
   2   6   0      898.99      997.58     10.38 o 
   3   6   0      699.85      712.23      7.05 o 
   4   6   0       88.92       70.66      3.38 o 
   5   6   0        3.37        4.43      0.54 o 
   6   6   0      657.68      630.91     10.28 o 
   7   6   0        0.34        3.53      5.81 o 
   8   6   0        2.80        4.42      5.04 o 
   9   6   0       25.67       18.67      4.78 o 
  10   6   0      606.33      586.77     11.84 o 
  11   6   0      115.58      115.16      5.42 o 
  12   6   0       21.32       30.49      9.03 o 
   1   7   0      968.39      947.27     10.26 o 
   2   7   0       89.96      111.89      2.59 o 
   3   7   0      222.06      203.70      4.00 o 
   4   7   0      143.27      148.17      3.37 o 
   5   7   0      539.31      556.43     10.17 o 
   6   7   0        4.67        8.16      3.87 o 
   7   7   0        0.02        0.52      3.90 o 
   8   7   0        2.95        3.93      5.45 o 
   9   7   0       19.01       16.94      8.28 o 
  10   7   0       95.27       95.33      5.36 o 
  11   7   0      102.16      106.22      6.00 o 
   0   8   0      814.71      775.91     12.91 o 
   1   8   0        0.00        0.67      1.73 o 
   2   8   0        2.00        5.47      5.27 o 
   3   8   0       20.65       25.05      2.09 o 
   4   8   0     1570.02     1527.41     15.55 o 
   5   8   0       47.99       55.40      5.57 o 
   6   8   0      882.31      831.38     13.55 o 
   7   8   0       19.49       13.73      6.29 o 
   8   8   0      199.14      192.87      8.11 o 
   9   8   0        9.82       16.85      7.53 o 
  10   8   0       44.65       57.22     10.16 o 
   1   9   0       23.82       29.63      2.16 o 
   2   9   0       38.10       37.65      2.28 o 
   3   9   0     1168.13     1119.18     13.31 o 
   4   9   0      986.79      961.61     18.69 o 
   5   9   0        9.35        5.65      4.79 o 
   6   9   0       39.77       26.25      6.96 o 
   7   9   0      170.27      154.33     17.69 o 
   8   9   0      355.25      360.02     12.25 o 
   9   9   0        0.29        2.63     16.19 o 
   0  10   0        0.00        6.12      5.27 o 
   1  10   0        2.00        2.02      1.80 o 
   2  10   0       76.53       75.70      3.03 o 
   3  10   0      355.43      350.09      7.12 o 
   4  10   0       30.46       36.21      2.34 o 
   5  10   0        2.26        1.13     14.68 o 
   6  10   0      100.88       96.28      6.09 o 
   7  10   0       39.49       43.45      6.69 o 
   8  10   0      276.85      243.17     14.68 o 
   1  11   0      230.12      236.25      5.13 o 
   2  11   0      341.07      322.70      5.66 o 
   3  11   0       94.44       84.50      3.26 o 
   4  11   0       42.15       40.21      4.36 o 
   5  11   0       15.44       18.07     16.56 o 
   6  11   0        6.40       15.98      6.93 o 
   7  11   0        0.94        1.88     17.69 o 
   1  12   0        1.97        2.94      2.02 o 
   2  12   0       73.99       87.92      6.21 o 
   3  12   0       26.49       23.34     10.54 o 
   4  12   0       40.92       40.65     10.54 o 
   5  12   0        7.60       13.47      5.76 o 
   1  13   0       48.74       37.27      6.40 o 
 -13   1   1       78.75       90.21      5.15 o 
 -12   1   1      822.85      850.13     10.07 o 
 -11   1   1       91.13      108.78     13.26 o 
 -10   1   1       45.63       45.12      3.32 o 
  -9   1   1        3.40        4.84      2.18 o 
  -8   1   1       27.02       25.09      1.99 o 
  -7   1   1      362.75      373.69      4.09 o 
  -6   1   1       42.74       26.68      1.56 o 
  -5   1   1       23.86       38.68      1.31 o 
  -4   1   1     2869.13     2998.57     23.76 o 
  -3   1   1      321.52      255.83      2.85 o 
  -2   1   1     7372.55     8054.06     60.15 o 
   1   1   1     2040.70     2004.05     33.37 o 
   2   1   1     3772.27     3917.85     29.99 o 
   3   1   1    10883.59    10550.07     72.43 o 
   4   1   1        7.07       11.07      0.74 o 
   5   1   1        3.66        4.05      1.00 o 
   6   1   1      625.22      625.22      6.55 o 
   7   1   1      120.57      107.68      2.54 o 
   8   1   1      345.53      352.51      4.57 o 
   9   1   1       14.77       15.54      1.75 o 
  10   1   1      131.82      139.24      3.59 o 
  11   1   1       38.21       42.04      2.66 o 
  12   1   1      103.88      104.20      3.68 o 
  13   1   1       20.99       24.53      3.11 o 
 -13   2   1      526.94      563.84      7.60 o 
 -12   2   1        0.12       11.48      9.20 o 
 -11   2   1       38.02       35.97      4.79 o 
 -10   2   1      669.41      670.92      7.73 o 
  -9   2   1      123.55      108.23      2.72 o 
  -8   2   1        3.42        2.70      1.23 o 
  -7   2   1      854.68      872.17      8.18 o 
  -6   2   1     1267.78     1281.49     10.68 o 
  -5   2   1     3156.12     3390.49     27.42 o 
  -4   2   1       11.07       28.28      1.52 o 
  -3   2   1      457.41      387.31      3.40 o 
  -2   2   1        7.01       13.67      1.28 o 
  -1   2   1     1028.22      972.77      8.93 o 
   0   2   1     6660.47     6863.88     57.76 o 
   1   2   1     2003.27     2175.66     32.98 o 
   2   2   1    77342.25    77883.32    570.77 o 
   3   2   1     2949.58     3335.88    101.93 o 
   4   2   1     8500.77     9734.99     74.62 o 
   5   2   1     1819.73     2066.08     14.84 o 
   6   2   1      373.09      384.48      4.75 o 
   7   2   1        0.57        1.73      1.25 o 
   8   2   1      195.95      194.02      3.15 o 
   9   2   1      737.82      739.96     11.17 o 
  10   2   1       45.27       45.37      2.42 o 
  11   2   1       28.48       29.75      2.28 o 
  12   2   1      216.01      224.66      4.72 o 
  13   2   1       29.33       39.94      8.87 o 
 -13   3   1      124.34      122.58      9.13 o 
 -12   3   1        2.26        1.33      2.36 o 
 -11   3   1      138.09      126.60      3.08 o 
 -10   3   1      615.67      596.87      6.76 o 
  -9   3   1      447.45      443.01      4.98 o 
  -8   3   1      191.13      173.82      2.86 o 
  -7   3   1       66.59       72.46      1.65 o 
  -6   3   1       63.11       67.81      1.53 o 
  -5   3   1      336.69      324.80      3.70 o 
  -4   3   1     1158.22     1272.59     10.96 o 
  -3   3   1      453.34      396.88      7.16 o 
  -2   3   1     1440.17     1559.43     14.14 o 
  -1   3   1     6377.95     6106.84     52.01 o 
   0   3   1      725.14      715.63      7.22 o 
   1   3   1     2911.52     3004.56     26.49 o 
   2   3   1     9212.14     9510.80    124.91 o 
   3   3   1       14.61        6.06      1.16 o 
   4   3   1       99.82      127.59      2.29 o 
   5   3   1        7.77        3.83      1.25 o 
   6   3   1     2273.15     2460.48     21.08 o 
   7   3   1      240.01      225.58      3.36 o 
   8   3   1      459.01      412.37      5.52 o 
   9   3   1       36.69       42.38      2.07 o 
  10   3   1        0.15        1.67      2.01 o 
  11   3   1      170.45      164.70      4.08 o 
  12   3   1      161.65      166.82      3.66 o 
  13   3   1        0.52        0.09      2.25 o 
 -13   4   1       29.61       33.92      6.10 o 
 -12   4   1        3.93        4.15      3.32 o 
 -11   4   1        1.99        3.31      2.11 o 
 -10   4   1      340.06      339.56      4.82 o 
  -9   4   1       45.64       37.82      1.99 o 
  -8   4   1      573.10      561.23      5.74 o 
  -7   4   1      308.24      305.01      4.09 o 
  -6   4   1       43.54       49.43      2.46 o 
  -5   4   1      416.53      439.08      4.80 o 
  -4   4   1     2224.38     2621.16     28.61 o 
  -3   4   1       66.05      112.53      6.95 o 
  -2   4   1       64.67       55.96      1.21 o 
  -1   4   1     2344.95     2408.18     25.86 o 
   0   4   1     2218.39     2068.28     19.03 o 
   1   4   1      616.53      681.14      7.10 o 
   2   4   1      690.48      822.37      8.64 o 
   3   4   1      321.28      380.19      4.49 o 
   4   4   1        3.37        4.82      1.31 o 
   5   4   1     1189.08     1164.75     12.46 o 
   6   4   1      247.54      249.43      4.87 o 
   7   4   1      300.77      313.87      4.56 o 
   8   4   1      222.80      216.15      3.63 o 
   9   4   1      418.69      398.22      5.33 o 
  10   4   1       23.79       26.81      2.21 o 
  11   4   1       20.89       23.50      2.45 o 
  12   4   1      244.75      231.05      7.55 o 
 -12   5   1       68.04       77.03      4.89 o 
 -11   5   1       14.72       15.43      5.19 o 
 -10   5   1       68.37       60.69      2.18 o 
  -9   5   1       34.81       48.74      5.05 o 
  -8   5   1       22.32       20.18      1.21 o 
  -7   5   1       17.24       17.42      1.20 o 
  -6   5   1      331.62      280.82      6.27 o 
  -5   5   1      445.56      428.43      8.27 o 
  -4   5   1      635.44      701.44     10.09 o 
  -3   5   1      123.78      184.76      4.00 o 
  -2   5   1      883.81     1028.00     12.88 o 
  -1   5   1        1.62        1.74      1.15 o 
   0   5   1       37.94       46.20      1.36 o 
   1   5   1     1315.59     1579.55     15.18 o 
   2   5   1      665.97      735.17      7.95 o 
   3   5   1     1181.88     1295.38     11.66 o 
   4   5   1     2577.12     2950.64     63.06 o 
   5   5   1      119.69      134.36      3.47 o 
   6   5   1       92.36       69.31      2.07 o 
   7   5   1       12.34       11.06      1.63 o 
   8   5   1        0.54        0.91      1.54 o 
   9   5   1       59.94       62.67      2.20 o 
  10   5   1      297.84      264.49      4.58 o 
  11   5   1      109.93       95.92      4.50 o 
  12   5   1       42.03      132.91     78.67 o 
 -12   6   1      155.24      181.26      6.82 o 
 -11   6   1       25.30       27.83      5.84 o 
 -10   6   1        5.71        3.67      4.21 o 
  -9   6   1       21.69       20.65      5.57 o 
  -8   6   1      421.46      387.52      9.98 o 
  -7   6   1       14.21        9.79      6.78 o 
  -6   6   1      894.39      846.95     21.83 o 
  -5   6   1      600.82      605.09      9.41 o 
  -4   6   1      121.19      103.94      2.46 o 
  -3   6   1       22.12       27.43      1.34 o 
  -2   6   1       37.06       26.19      1.33 o 
  -1   6   1      547.21      572.77      6.49 o 
   0   6   1      332.33      332.28      4.46 o 
   1   6   1      273.78      256.79      3.79 o 
   2   6   1      545.92      515.99      6.00 o 
   3   6   1     1863.20     2005.15     24.45 o 
   4   6   1      407.50      431.76      4.86 o 
   5   6   1        2.19        3.90      1.67 o 
   6   6   1      753.62      646.98      7.50 o 
   7   6   1      119.57      137.93      6.85 o 
   8   6   1      648.08      587.00      9.26 o 
   9   6   1      106.44       87.22      2.53 o 
  10   6   1      196.13      187.29      5.55 o 
  11   6   1        3.79        4.10      4.97 o 
 -11   7   1      128.42      153.58     10.92 o 
 -10   7   1        0.81        0.50      4.17 o 
  -9   7   1      132.67      127.98     15.81 o 
  -8   7   1      128.75      119.70      9.41 o 
  -7   7   1       26.31       23.55      4.88 o 
  -6   7   1      543.95      522.57     11.48 o 
  -5   7   1      179.07      195.07      7.34 o 
  -4   7   1     1581.93     1580.61     15.13 o 
  -3   7   1        0.68        7.23      1.98 o 
  -2   7   1      189.75      190.45      3.79 o 
  -1   7   1     1920.60     1981.21     19.31 o 
   0   7   1      951.08      936.85     10.35 o 
   1   7   1        6.70        2.06      1.42 o 
   2   7   1       19.47       20.68      1.46 o 
   3   7   1       20.04       27.48      2.83 o 
   4   7   1       12.00       15.80      1.35 o 
   5   7   1      882.43      905.96     10.59 o 
   6   7   1       14.20       13.41      4.72 o 
   7   7   1        7.52       17.48      7.53 o 
   8   7   1      266.05      254.84     12.05 o 
   9   7   1        0.81       -0.38      7.90 o 
  10   7   1        1.68        2.03      5.14 o 
  11   7   1       51.49       42.63      5.88 o 
 -10   8   1      194.59      203.64     13.17 o 
  -9   8   1       81.36       80.55     10.16 o 
  -8   8   1      101.07       92.76      6.75 o 
  -7   8   1      156.23      144.40      6.91 o 
  -6   8   1      131.69      113.56      6.32 o 
  -5   8   1        8.01        3.75      5.30 o 
  -4   8   1     2186.07     2203.93     30.25 o 
  -3   8   1      230.42      230.71      3.75 o 
  -2   8   1      181.19      181.06      3.63 o 
  -1   8   1      105.67      101.49      2.91 o 
   0   8   1      821.42      799.90      9.53 o 
   1   8   1       52.00       52.65      3.11 o 
   2   8   1      472.53      441.00      5.81 o 
   3   8   1      256.98      265.68     10.13 o 
   4   8   1      539.91      526.40      6.57 o 
   5   8   1       15.47        8.81      1.10 o 
   6   8   1       23.03       27.88      4.39 o 
   7   8   1        0.07        2.22      4.19 o 
   8   8   1        5.41        8.28     14.30 o 
   9   8   1       81.29       92.98     16.19 o 
  10   8   1       15.12       15.45      4.34 o 
 -10   9   1       27.65       24.09     10.92 o 
  -9   9   1       36.87       29.31      7.02 o 
  -8   9   1       61.83       60.60     10.16 o 
  -7   9   1       42.54       47.05      9.41 o 
  -6   9   1       40.44       37.80      5.61 o 
  -5   9   1        4.02        5.37      3.98 o 
  -4   9   1      170.30      163.43      4.36 o 
  -3   9   1        0.53        0.96      1.92 o 
  -2   9   1      152.63      148.87      3.15 o 
  -1   9   1      275.04      263.78      4.93 o 
   0   9   1        2.60        2.93      1.95 o 
   1   9   1      543.82      531.99      6.99 o 
   2   9   1       60.20       57.69      2.46 o 
   3   9   1      378.99      369.19      8.80 o 
   4   9   1      708.84      664.00      8.14 o 
   5   9   1       73.21       72.69      5.61 o 
   6   9   1      337.15      335.02     14.30 o 
   7   9   1        9.76        5.79      4.96 o 
   8   9   1       14.82        9.41      9.41 o 
   9   9   1       19.64       25.60      9.79 o 
  -8  10   1       49.18       49.31     18.44 o 
  -7  10   1      144.33      151.65      9.24 o 
  -6  10   1        2.32        1.51      8.66 o 
  -5  10   1        0.81       -0.71      4.07 o 
  -4  10   1       95.61       72.68      5.81 o 
  -3  10   1       13.71       13.35      2.26 o 
  -2  10   1      640.44      618.72      7.49 o 
  -1  10   1       76.15       83.51      3.49 o 
   0  10   1      401.80      377.24      5.94 o 
   1  10   1      739.32      725.92      9.07 o 
   2  10   1       83.90       78.62      3.60 o 
   3  10   1       34.82       33.88      2.38 o 
   4  10   1       34.99       37.13      1.58 o 
   5  10   1       29.35       36.89      9.03 o 
   6  10   1      358.25      355.64     10.45 o 
   7  10   1       36.44       33.13     10.16 o 
   8  10   1        9.92       15.81     10.16 o 
  -7  11   1       16.14       14.68     18.44 o 
  -6  11   1       96.14       77.44      6.87 o 
  -5  11   1        4.11       12.80      9.41 o 
  -4  11   1      156.63      166.04      5.82 o 
  -3  11   1      157.69      141.22      7.79 o 
  -2  11   1      883.80      861.49     31.40 o 
  -1  11   1      251.85      236.06      7.46 o 
   0  11   1      414.27      425.27     10.54 o 
   1  11   1       78.64       71.70      2.87 o 
   2  11   1        6.47        9.34      2.51 o 
   3  11   1       25.68       22.42      2.42 o 
   4  11   1      145.12      146.96     11.67 o 
   5  11   1       86.18       77.69      6.40 o 
   6  11   1       64.31       81.31     11.67 o 
   7  11   1       12.96       16.19     10.54 o 
  -5  12   1        0.89        3.76     10.54 o 
  -4  12   1       15.14       10.03      4.56 o 
  -3  12   1       47.27       44.74      7.65 o 
  -2  12   1      669.98      722.36     24.09 o 
  -1  12   1      547.10      528.32      9.21 o 
   0  12   1       99.59      104.27      5.65 o 
   1  12   1      265.55      259.77      4.88 o 
   2  12   1        2.33        5.14      4.38 o 
   3  12   1       11.91       12.05     10.16 o 
   4  12   1        2.39        3.76     10.16 o 
   5  12   1       62.84       58.73      8.20 o 
  -1  13   1       87.76       75.28      7.15 o 
   0  13   1       19.02       15.81      5.27 o 
 -13   0   2      397.73      429.40     12.61 o 
 -12   0   2      526.11      517.80     12.30 o 
 -11   0   2     1254.05     1283.33     29.17 o 
 -10   0   2      727.56      703.87     13.35 o 
  -9   0   2     1297.85     1350.28     20.36 o 
  -8   0   2     2301.45     2643.96     37.13 o 
  -7   0   2      263.78      267.95      7.02 o 
  -6   0   2     1649.27     1741.61     19.61 o 
  -5   0   2     6611.54     6521.95     65.34 o 
  -4   0   2     2217.39     2277.17     20.51 o 
  -3   0   2     7772.15     8333.13     70.25 o 
  -2   0   2    20907.82    20329.21    167.31 o 
   1   0   2      881.69      696.42     11.10 o 
   2   0   2      649.04      834.67     18.26 o 
   3   0   2      135.52      181.44      2.59 o 
   4   0   2     5118.78     4883.81     48.67 o 
   5   0   2     1176.20     1177.74     13.31 o 
   6   0   2      560.11      561.68      7.53 o 
   7   0   2     1296.28     1515.53     21.27 o 
   8   0   2        9.21       13.16      3.03 o 
   9   0   2      375.33      360.92      8.05 o 
  10   0   2       23.28       17.98      6.76 o 
  11   0   2      613.45      601.15     10.32 o 
  12   0   2       12.06       13.30      3.35 o 
  13   0   2       36.01       35.91      3.25 o 
 -13   1   2      651.32      697.16     15.58 o 
 -12   1   2     1672.71     1683.57     19.00 o 
 -11   1   2      212.41      213.33      5.53 o 
 -10   1   2       27.25       32.05      4.69 o 
  -9   1   2        2.22        4.17      2.01 o 
  -8   1   2       87.79      102.52      2.93 o 
  -7   1   2      264.93      263.36      3.27 o 
  -6   1   2     1707.73     1770.30     14.00 o 
  -5   1   2      357.69      385.17      3.47 o 
  -4   1   2        5.56        3.01      0.94 o 
  -3   1   2      716.96      687.81      5.57 o 
  -2   1   2     5816.79     5515.19     41.68 o 
  -1   1   2       96.65      123.17      1.39 o 
   1   1   2      127.15       88.84      1.86 o 
   2   1   2     1975.48     2112.27     18.77 o 
   3   1   2      413.45      295.45      2.99 o 
   4   1   2      315.79      291.80      2.90 o 
   5   1   2       97.10       68.89      1.41 o 
   6   1   2     2353.10     2643.98     20.02 o 
   7   1   2      599.00      620.61      5.99 o 
   8   1   2       89.39      108.51      2.39 o 
   9   1   2        4.55        5.77      1.80 o 
  10   1   2       76.68       76.04      2.78 o 
  11   1   2       20.68       18.40      2.19 o 
  12   1   2       51.16       54.23      3.07 o 
  13   1   2        0.34        1.00      2.63 o 
 -13   2   2      187.09      195.54      4.93 o 
 -12   2   2       97.73      105.22      3.39 o 
 -11   2   2        0.18        0.99      2.36 o 
 -10   2   2       32.05       31.21      2.01 o 
  -9   2   2      448.64      459.75      6.06 o 
  -8   2   2       35.72       40.81      2.22 o 
  -7   2   2      173.07      210.19      2.94 o 
  -6   2   2     1575.33     1503.83     13.66 o 
  -5   2   2     2087.41     2314.72     19.54 o 
  -4   2   2     3358.29     3530.11     28.09 o 
  -3   2   2     2007.91     1971.38     18.20 o 
  -2   2   2    13929.41    14595.18    122.28 o 
  -1   2   2     2236.39     2426.12     21.42 o 
   0   2   2     8032.69     8528.21     74.00 o 
   1   2   2     1474.12     1282.30     13.10 o 
   2   2   2   168141.00   128651.15   2896.54 o 
   3   2   2     4635.77     4795.16     41.87 o 
   4   2   2      265.36      239.22      4.18 o 
   5   2   2     1359.39     1518.51     14.08 o 
   6   2   2        0.03        1.61      1.16 o 
   7   2   2       28.42       31.51      1.51 o 
   8   2   2      258.22      261.70      3.45 o 
   9   2   2       46.12       46.70      2.22 o 
  10   2   2      207.21      196.21      3.73 o 
  11   2   2      282.69      290.59      8.32 o 
  12   2   2        0.19        1.02      2.36 o 
  13   2   2       89.25       90.28      3.28 o 
 -13   3   2       47.07       45.96      2.96 o 
 -12   3   2       20.66       23.18      2.65 o 
 -11   3   2       32.92       33.54      2.53 o 
 -10   3   2       25.83       20.82      1.82 o 
  -9   3   2      565.29      545.66      5.49 o 
  -8   3   2     1303.12     1256.36     10.93 o 
  -7   3   2        7.27       10.40      1.27 o 
  -6   3   2      775.64      797.09      7.85 o 
  -5   3   2     1485.40     1647.94     16.36 o 
  -4   3   2      566.36      520.87     15.61 o 
  -3   3   2        2.80        5.67      1.95 o 
  -2   3   2     1469.36     1560.45     20.37 o 
  -1   3   2     1012.00      853.04     16.25 o 
   0   3   2     2075.06     2009.16     18.34 o 
   1   3   2      956.57      922.34      9.35 o 
   2   3   2     5168.95     5847.71     50.51 o 
   3   3   2      228.82      253.63      3.91 o 
   4   3   2      794.31      826.53      9.11 o 
   5   3   2      386.61      431.96      5.57 o 
   6   3   2      382.97      364.22      4.51 o 
   7   3   2      196.38      193.26      2.98 o 
   8   3   2       40.62       28.66      1.84 o 
   9   3   2      656.87      644.39      7.81 o 
  10   3   2        0.20        0.82      1.75 o 
  11   3   2       14.99       14.85      2.64 o 
  12   3   2       36.76       48.14      7.18 o 
 -13   4   2      355.09      392.65      9.77 o 
 -12   4   2       67.32       83.57      6.39 o 
 -11   4   2       35.88       33.50      2.36 o 
 -10   4   2       88.69       74.57      2.39 o 
  -9   4   2      100.60       86.76      2.35 o 
  -8   4   2      406.10      358.00      6.42 o 
  -7   4   2      681.59      644.31      6.69 o 
  -6   4   2      841.24      835.85      9.13 o 
  -5   4   2      450.89      416.86      6.51 o 
  -4   4   2      785.80      840.27     11.07 o 
  -3   4   2     2093.41     2385.56     25.86 o 
  -2   4   2      317.93      231.28      3.82 o 
  -1   4   2      876.96      810.40      9.94 o 
   0   4   2     1493.15     1557.61     14.78 o 
   1   4   2       18.78       16.21      1.02 o 
   2   4   2      297.59      278.31      4.07 o 
   3   4   2      234.52      229.74      2.99 o 
   4   4   2     1505.49     1668.57     22.27 o 
   5   4   2       13.10       12.25      2.64 o 
   6   4   2     1659.22     1846.51     46.01 o 
   7   4   2       50.14       55.99      2.24 o 
   8   4   2      818.06      801.43      9.31 o 
   9   4   2       68.18       77.98      2.27 o 
  10   4   2       16.36       13.60      2.01 o 
  11   4   2        9.61        7.64      1.89 o 
  12   4   2       30.94       47.11     13.83 o 
 -12   5   2       36.33       33.88      5.98 o 
 -11   5   2       98.79       96.51      5.01 o 
 -10   5   2        0.89        2.79      1.13 o 
  -9   5   2        0.03        0.96      1.11 o 
  -8   5   2        4.12        4.99      1.15 o 
  -7   5   2        0.13        2.25      4.39 o 
  -6   5   2      124.49       88.86      4.22 o 
  -5   5   2      150.39      164.76      4.19 o 
  -4   5   2      527.61      556.86      8.02 o 
  -3   5   2     3499.03     3963.96     36.23 o 
  -2   5   2     1257.88     1323.89     12.42 o 
  -1   5   2        7.24        2.75      1.12 o 
   0   5   2       55.61       49.76      1.88 o 
   1   5   2      186.96      242.18      3.84 o 
   2   5   2     1987.82     1986.71     18.85 o 
   3   5   2      477.30      491.64     11.18 o 
   4   5   2     6491.03     7099.64     64.55 o 
   5   5   2       68.07       75.01      2.68 o 
   6   5   2      109.93      110.19      3.32 o 
   7   5   2      111.64      108.36      4.02 o 
   8   5   2       15.74       18.99      1.32 o 
   9   5   2        0.57        1.09      1.47 o 
  10   5   2       77.82       67.72      2.68 o 
  11   5   2       12.36       23.15      4.49 o 
  12   5   2       27.48       39.62     14.87 o 
 -12   6   2        0.28        4.84      5.95 o 
 -11   6   2        8.27       13.93      4.26 o 
 -10   6   2      377.87      349.32      8.34 o 
  -9   6   2      499.93      470.15     16.19 o 
  -8   6   2      134.30      122.34      9.41 o 
  -7   6   2       13.88       15.06      7.15 o 
  -6   6   2       77.43       91.64      5.72 o 
  -5   6   2      592.06      593.66      9.81 o 
  -4   6   2      261.63      282.26      6.49 o 
  -3   6   2       39.47       44.62      1.98 o 
  -2   6   2      197.08      181.17      2.78 o 
  -1   6   2      451.63      475.13      5.66 o 
   0   6   2      709.47      791.59      8.89 o 
   1   6   2        2.46        4.04      1.53 o 
   2   6   2      927.94      874.60      9.55 o 
   3   6   2       10.21       12.01      2.54 o 
   4   6   2     1604.20     1598.92     14.57 o 
   5   6   2     1333.64     1352.84     14.55 o 
   6   6   2     4382.55     4562.95     56.55 o 
   7   6   2       11.69       17.79      1.77 o 
   8   6   2        9.54       12.40      1.32 o 
   9   6   2        2.77        1.35      1.30 o 
  10   6   2       66.62       91.61     23.99 o 
  11   6   2        0.06       -0.05      2.80 o 
 -11   7   2      291.16      380.22      8.73 o 
 -10   7   2      467.99      491.23     18.07 o 
  -9   7   2        0.95       10.43     11.29 o 
  -8   7   2        0.03        2.82      5.99 o 
  -7   7   2       25.02       27.57      6.03 o 
  -6   7   2      599.72      598.46     13.55 o 
  -5   7   2      290.35      300.12      6.72 o 
  -4   7   2        0.15        1.48      3.69 o 
  -3   7   2      146.38      155.67      2.65 o 
  -2   7   2     1516.61     1524.59     13.75 o 
  -1   7   2       29.67       18.78      1.97 o 
   0   7   2      725.10      745.30      8.66 o 
   1   7   2      278.55      310.21      4.90 o 
   2   7   2        3.14        7.82      1.71 o 
   3   7   2       97.29      103.75      2.61 o 
   4   7   2      151.46      153.59      2.96 o 
   5   7   2     1039.56     1038.75     10.30 o 
   6   7   2     1678.08     1660.13     21.84 o 
   7   7   2       34.60       34.86      1.32 o 
   8   7   2      112.14      111.56      2.28 o 
   9   7   2      415.16      390.35     15.06 o 
  10   7   2        0.70        7.09      3.40 o 
  11   7   2       21.72       20.33      8.66 o 
 -11   8   2        3.45        2.90      4.94 o 
 -10   8   2        8.49       19.20      7.19 o 
  -9   8   2        7.99        5.70      5.98 o 
  -8   8   2      204.01      198.65      8.09 o 
  -7   8   2       37.16       31.43      5.57 o 
  -6   8   2       72.05       70.01      9.41 o 
  -5   8   2      568.13      610.16     17.50 o 
  -4   8   2      589.05      538.71     20.33 o 
  -3   8   2        3.78        4.26      2.33 o 
  -2   8   2      120.81      125.96      2.55 o 
  -1   8   2      145.90      142.21      3.11 o 
   0   8   2      166.58      195.06      3.63 o 
   1   8   2      636.77      682.23      8.13 o 
   2   8   2        1.30        3.44      1.53 o 
   3   8   2      696.99      688.06      8.36 o 
   4   8   2        1.33        2.83      1.63 o 
   5   8   2       30.44       24.13      1.59 o 
   6   8   2      271.58      241.37     12.17 o 
   7   8   2       42.03       33.13      8.28 o 
   8   8   2       11.13        8.66      8.28 o 
   9   8   2        8.62       11.67     14.68 o 
  10   8   2       21.55       17.83      4.34 o 
 -10   9   2        5.35       11.29     10.92 o 
  -9   9   2       24.42       29.74     10.54 o 
  -8   9   2        4.67        5.27      9.41 o 
  -7   9   2       64.43       53.45      9.79 o 
  -6   9   2       55.97       62.32      5.78 o 
  -5   9   2      122.49      116.82      5.13 o 
  -4   9   2       69.78       68.15      2.20 o 
  -3   9   2      147.23      131.06      3.60 o 
  -2   9   2        0.70        1.06      1.52 o 
  -1   9   2      229.99      229.93      4.23 o 
   0   9   2        1.22        2.30      2.25 o 
   1   9   2        0.02        0.68      3.42 o 
   2   9   2      253.33      233.65      4.42 o 
   3   9   2       10.35       10.45      1.53 o 
   4   9   2      890.82      839.05     11.74 o 
   5   9   2       15.62       13.81      1.14 o 
   6   9   2       37.09       34.25      9.03 o 
   7   9   2      675.80      649.33     21.08 o 
   8   9   2       92.12       94.11     10.92 o 
   9   9   2        0.94        3.76      9.41 o 
  -9  10   2       69.38       86.95     12.80 o 
  -8  10   2       32.55       45.27      6.03 o 
  -7  10   2        2.82        3.76      9.41 o 
  -6  10   2       45.81       38.77      9.79 o 
  -5  10   2       39.32       33.38      4.46 o 
  -4  10   2      251.07      210.69      9.24 o 
  -3  10   2        0.00       -0.49      3.14 o 
  -2  10   2     1037.88     1010.20     12.58 o 
  -1  10   2      232.61      323.00     68.51 o 
   0  10   2       20.37       32.33     11.70 o 
   1  10   2       21.25       21.79      2.28 o 
   2  10   2      802.61      770.54     10.91 o 
   3  10   2       11.62        8.89      1.76 o 
   4  10   2      213.43      212.32      6.09 o 
   5  10   2       14.06       20.61      5.68 o 
   6  10   2       29.59       25.97      9.79 o 
   7  10   2      150.36      155.46     12.80 o 
   8  10   2       28.42       12.05     10.16 o 
  -7  11   2       72.85       84.46      7.50 o 
  -6  11   2      147.90      149.82     12.80 o 
  -5  11   2        3.60        2.23      6.05 o 
  -4  11   2        8.44       10.29      5.07 o 
  -3  11   2       23.37       19.20     16.19 o 
  -2  11   2      361.79      345.67      6.68 o 
  -1  11   2      561.69      560.25     14.68 o 
   1  11   2      260.08      248.49      6.52 o 
   2  11   2       52.69       53.11      2.60 o 
   3  11   2       13.18       11.60      2.43 o 
   4  11   2        0.28        0.75      9.41 o 
   5  11   2       85.76       84.70     11.29 o 
   6  11   2        4.76        9.41     10.16 o 
   7  11   2        0.31        0.38     10.16 o 
  -5  12   2        3.99        3.76     10.54 o 
  -4  12   2      166.64      181.49      9.95 o 
  -3  12   2      971.96      999.22     20.30 o 
  -2  12   2      257.40      246.94      9.31 o 
  -1  12   2       25.51       21.18      3.17 o 
   0  12   2        7.65       14.61      3.26 o 
   1  12   2       33.62       41.04     10.65 o 
   2  12   2        2.80        6.02      9.79 o 
   3  12   2       31.91       29.36     17.69 o 
   4  12   2       25.72       23.69      6.95 o 
  -1  13   2        7.54        5.65      6.02 o 
   0  13   2       73.03       83.57     10.16 o 
 -13   1   3        3.04       25.28     13.17 o 
 -12   1   3      208.28      245.37     25.57 o 
 -11   1   3     1531.96     1591.28     18.50 o 
 -10   1   3      171.77      168.22      4.47 o 
  -9   1   3       27.06       35.97      8.68 o 
  -8   1   3      197.59      198.70      2.97 o 
  -7   1   3      380.34      334.12      3.46 o 
  -6   1   3     1055.66     1024.39      8.08 o 
  -5   1   3     1550.99     1762.81     12.63 o 
  -4   1   3     5883.43     5943.83     41.79 o 
  -3   1   3      478.35      572.68      4.87 o 
  -2   1   3     1040.58     1106.52      8.98 o 
  -1   1   3      209.86      171.19      1.98 o 
   0   1   3    11747.98    12066.58    174.07 o 
   1   1   3      142.83      145.25      2.79 o 
   2   1   3    14748.75    15112.59    208.58 o 
   3   1   3      252.67      184.74      2.39 o 
   4   1   3      948.65      935.08      8.19 o 
   5   1   3     2270.63     2387.41     18.04 o 
   6   1   3     1570.77     1704.72     13.60 o 
   7   1   3      251.24      264.50      3.12 o 
   8   1   3      253.41      259.33      3.90 o 
   9   1   3       84.39       88.99      2.48 o 
  10   1   3       20.06       15.17      2.28 o 
  11   1   3       22.70       15.39      2.31 o 
  12   1   3       94.58       98.58      3.44 o 
  13   1   3       36.53       40.41      2.89 o 
 -13   2   3        0.02        1.20      3.02 o 
 -12   2   3      427.13      423.82      8.35 o 
 -11   2   3        1.39        1.11      2.13 o 
 -10   2   3      914.81      935.35      9.52 o 
  -9   2   3      197.85      214.36      3.72 o 
  -8   2   3      105.68      108.77      2.62 o 
  -7   2   3       84.18       69.98      2.08 o 
  -6   2   3     1059.27     1126.35      9.54 o 
  -5   2   3     1164.21     1120.71     11.25 o 
  -4   2   3      361.32      363.56      4.80 o 
  -3   2   3      613.30      572.91      5.29 o 
  -2   2   3      320.97      331.78      5.05 o 
  -1   2   3     2931.99     2823.69     22.18 o 
   0   2   3    14905.40    15941.55    227.03 o 
   1   2   3      589.68      484.11      6.45 o 
   2   2   3    29070.38    31209.96    410.43 o 
   3   2   3      319.52      279.22      3.61 o 
   4   2   3      488.86      473.41      5.27 o 
   5   2   3      852.83      901.27      9.26 o 
   6   2   3      534.97      531.72      5.70 o 
   7   2   3      354.98      352.89      4.50 o 
   8   2   3      179.08      189.37      3.20 o 
   9   2   3     1091.72     1127.08     11.45 o 
  10   2   3        7.94        9.27      2.14 o 
  11   2   3       19.47       25.40      4.46 o 
  12   2   3       12.49       11.66      2.37 o 
  13   2   3       74.33       73.80      3.66 o 
 -13   3   3      884.79      849.48     17.15 o 
 -12   3   3       16.08       12.67      2.29 o 
 -11   3   3        5.92        8.21      2.28 o 
 -10   3   3     1466.64     1441.42     13.18 o 
  -9   3   3       67.41       69.15      2.00 o 
  -8   3   3      344.70      328.10      4.18 o 
  -7   3   3      779.16      802.20      7.56 o 
  -6   3   3      134.56      120.35      2.02 o 
  -5   3   3      207.64      190.04      3.35 o 
  -4   3   3      335.65      416.25      5.22 o 
  -3   3   3      127.62       92.92      2.19 o 
  -2   3   3       61.34      100.70      1.38 o 
  -1   3   3       53.94       73.44      2.22 o 
   0   3   3     3335.91     3640.28     36.84 o 
   1   3   3      837.81      762.42      9.05 o 
   2   3   3     2105.51     2359.75     24.91 o 
   3   3   3     1218.49     1634.36     15.69 o 
   4   3   3     1928.43     1924.31     21.37 o 
   5   3   3     1694.99     1870.19     20.88 o 
   6   3   3      501.76      520.47      9.65 o 
   7   3   3      303.77      324.22      4.50 o 
   8   3   3     1634.74     1628.20     15.02 o 
   9   3   3        4.36        5.17      2.26 o 
  10   3   3       94.12       88.97      2.60 o 
  11   3   3        0.93        0.73      2.55 o 
  12   3   3       12.75       16.22      2.23 o 
 -13   4   3        0.15       -1.24      4.03 o 
 -12   4   3        1.71        1.10      4.16 o 
 -11   4   3       11.26       10.05      1.56 o 
 -10   4   3      115.19      120.47      2.76 o 
  -9   4   3      160.14      164.50      2.94 o 
  -8   4   3       99.60       84.95      2.18 o 
  -7   4   3       81.98       68.89      6.68 o 
  -6   4   3      226.98      206.50      3.99 o 
  -5   4   3        4.44       13.68      2.72 o 
  -4   4   3     1487.06     1496.26     18.20 o 
  -3   4   3     2956.76     3203.48     34.32 o 
  -2   4   3     1266.23     1113.31     15.28 o 
  -1   4   3     1606.64     1742.06     20.32 o 
   0   4   3       10.83       21.87      1.21 o 
   1   4   3       63.27       33.90      1.64 o 
   2   4   3       64.55      107.50      2.79 o 
   3   4   3       45.97       48.52      6.41 o 
   4   4   3    19717.41    21950.95    172.53 o 
   5   4   3     2634.01     2866.00     31.63 o 
   6   4   3      538.61      556.32      8.37 o 
   7   4   3      858.58      899.00      8.90 o 
   8   4   3     1937.49     1929.41     17.62 o 
   9   4   3       17.01       15.22      3.44 o 
  10   4   3      707.93      672.12      7.97 o 
  11   4   3        0.47        0.45      1.84 o 
  12   4   3      205.21      207.72     12.91 o 
 -12   5   3        0.65        1.08      4.21 o 
 -11   5   3        0.01       -0.22      4.39 o 
 -10   5   3        0.16        0.87      1.10 o 
  -9   5   3       39.80       42.27      2.63 o 
  -8   5   3     2335.81     2312.29     41.97 o 
  -7   5   3      204.87      196.98      6.91 o 
  -6   5   3        0.55        2.68      3.08 o 
  -5   5   3       33.81       39.34      3.12 o 
  -4   5   3     1668.35     1592.33     19.47 o 
  -3   5   3      114.71      133.94      4.60 o 
  -2   5   3      137.17      147.73      2.90 o 
  -1   5   3     1222.43     1080.81     13.96 o 
   0   5   3      120.17      116.78      2.57 o 
   1   5   3     4534.60     4766.45     42.20 o 
   2   5   3     2845.31     3147.48     29.06 o 
   3   5   3     4254.48     4434.59     40.57 o 
   4   5   3     1048.89     1072.44     18.15 o 
   5   5   3      130.29      155.67     29.15 o 
   6   5   3      322.52      316.01      5.61 o 
   7   5   3     1018.37     1036.98     23.91 o 
   8   5   3      261.32      266.87      4.03 o 
   9   5   3       24.30       25.47      3.91 o 
  10   5   3      226.27      213.21      4.29 o 
  11   5   3       47.59       57.36     22.83 o 
  12   5   3        7.49       22.33     14.30 o 
 -12   6   3       97.27       96.51      6.29 o 
 -11   6   3      188.31      193.57      6.52 o 
 -10   6   3        1.00        0.71      4.11 o 
  -9   6   3      362.74      346.94     11.07 o 
  -8   6   3     1319.95     1312.51     23.20 o 
  -7   6   3      291.66      312.05     12.42 o 
  -6   6   3      548.37      555.49     11.58 o 
  -5   6   3      548.42      544.75      8.74 o 
  -4   6   3      127.01      123.55      4.59 o 
  -3   6   3       14.30        9.00      1.57 o 
  -2   6   3      165.28      155.74      3.56 o 
  -1   6   3     1062.30     1054.30     11.01 o 
   0   6   3        1.31        1.54      1.54 o 
   1   6   3      443.27      487.10      6.06 o 
   2   6   3      699.80      653.97      7.66 o 
   3   6   3     1656.83     1716.86     17.13 o 
   4   6   3        1.43        1.37      1.14 o 
   5   6   3      127.55      132.70      2.94 o 
   6   6   3     1135.59     1138.33     15.12 o 
   7   6   3      280.43      213.98      4.92 o 
   8   6   3       24.80       22.10      2.22 o 
   9   6   3       13.09       13.78      1.86 o 
  10   6   3      122.53      131.13      6.60 o 
  11   6   3      149.95      161.90      7.93 o 
 -11   7   3      108.85      114.38      6.59 o 
 -10   7   3      244.05      268.57      9.45 o 
  -9   7   3       83.71       80.97      6.52 o 
  -8   7   3      128.71      122.75      5.56 o 
  -7   7   3       49.86       62.82      5.68 o 
  -6   7   3        0.63        1.51      4.70 o 
  -5   7   3      321.49      307.75      6.69 o 
  -4   7   3      164.69      131.88      4.81 o 
  -3   7   3      688.05      717.47      8.47 o 
  -2   7   3      428.95      451.65      6.24 o 
  -1   7   3     2785.80     3025.88     28.58 o 
   0   7   3       45.03       34.07      1.92 o 
   1   7   3      206.09      211.59      3.41 o 
   2   7   3       30.84       35.04      2.16 o 
   3   7   3       12.52       19.05      9.79 o 
   4   7   3      761.48      783.21      8.37 o 
   5   7   3       16.53       26.00      2.34 o 
   6   7   3     3551.47     3712.29    150.19 o 
   7   7   3      130.33      131.15      3.08 o 
   8   7   3       52.00       39.07      1.79 o 
   9   7   3       71.13       62.19      4.00 o 
  10   7   3        0.23        3.48      3.09 o 
  11   7   3       42.78       49.26      6.78 o 
 -11   8   3      129.87      122.00      7.63 o 
 -10   8   3      161.06      204.40     20.70 o 
  -9   8   3      149.15      155.20      9.80 o 
  -8   8   3      399.62      371.11     20.14 o 
  -7   8   3      337.29      300.00     12.23 o 
  -6   8   3     1907.17     1824.90     45.92 o 
  -5   8   3       81.00       69.01      7.17 o 
  -4   8   3     1345.54     1366.41     32.00 o 
  -3   8   3      520.86      517.66      9.68 o 
  -2   8   3      136.95      142.83      3.57 o 
  -1   8   3       30.99       31.32      1.73 o 
   0   8   3        0.89        1.15      2.06 o 
   1   8   3        0.01        1.22      1.99 o 
   2   8   3      233.34      215.37      3.83 o 
   3   8   3      577.25      563.54      7.09 o 
   4   8   3      133.78      131.53      2.98 o 
   5   8   3     1671.21     1667.19     19.97 o 
   6   8   3        1.20        5.81      1.83 o 
   7   8   3       24.23       19.25      1.06 o 
   8   8   3        3.50        2.63      7.90 o 
   9   8   3      192.30      201.39     12.05 o 
  10   8   3        2.73        4.52     15.06 o 
 -10   9   3        0.22        1.13     10.54 o 
  -9   9   3      451.29      501.02     19.57 o 
  -8   9   3        7.41       11.29      9.41 o 
  -7   9   3      110.12      109.04      5.81 o 
  -6   9   3      174.36      176.71      7.40 o 
  -5   9   3        8.51        4.12      4.26 o 
  -4   9   3      587.79      595.50     18.44 o 
  -3   9   3       49.73       51.00      3.70 o 
  -2   9   3      537.01      521.60      7.44 o 
  -1   9   3      188.72      203.31      7.73 o 
   0   9   3      541.85      539.06      7.10 o 
   1   9   3      989.34      970.32     11.40 o 
   2   9   3     1548.94     1581.50     19.54 o 
   3   9   3      161.47      164.97      3.74 o 
   4   9   3        1.98        3.17      1.30 o 
   5   9   3       74.12       79.29      2.27 o 
   6   9   3        0.34        0.38      8.28 o 
   7   9   3       37.66       40.65      9.79 o 
   8   9   3      198.70      226.98     13.17 o 
   9   9   3        5.91        9.79      9.41 o 
  -9  10   3        0.93       -1.54      7.23 o 
  -8  10   3      341.99      333.89     16.94 o 
  -7  10   3        2.65        2.20      6.37 o 
  -6  10   3      190.42      173.53     12.05 o 
  -5  10   3      266.54      262.16      7.18 o 
  -4  10   3       97.76      100.50     16.94 o 
  -3  10   3       51.23       47.08      3.99 o 
  -2  10   3      220.97      221.63      5.46 o 
  -1  10   3      490.29      474.35     28.98 o 
   0  10   3      268.74      247.53      7.01 o 
   1  10   3      355.13      355.40      6.96 o 
   2  10   3      310.44      336.26      6.62 o 
   3  10   3       23.18       22.94      2.44 o 
   4  10   3       38.30       32.26      1.57 o 
   5  10   3        0.31        2.26      8.66 o 
   6  10   3       57.08       68.37      6.91 o 
   7  10   3      262.71      245.80     14.68 o 
   8  10   3        0.36        0.00      9.79 o 
  -7  11   3      113.19      129.87     12.80 o 
  -6  11   3       12.83       12.42     10.16 o 
  -5  11   3        1.01        0.62      5.63 o 
  -4  11   3        4.84        3.76     15.81 o 
  -3  11   3        6.31        9.03      9.03 o 
  -2  11   3      162.81      163.36      5.05 o 
  -1  11   3      527.35      523.64     14.30 o 
   0  11   3      460.77      437.03     13.17 o 
   1  11   3       24.06       25.37      3.53 o 
   2  11   3        0.39       -0.17      3.26 o 
   3  11   3      152.15      153.62      6.73 o 
   4  11   3        2.57        1.89      5.50 o 
   5  11   3      346.60      379.43     16.94 o 
   6  11   3       41.28       29.74     10.54 o 
  -5  12   3      164.16      165.63     20.70 o 
  -4  12   3      186.74      204.02     14.30 o 
  -3  12   3      618.11      610.95     14.19 o 
  -2  12   3        7.25        1.66      5.64 o 
  -1  12   3        0.08        1.84      3.00 o 
   0  12   3      498.39      463.15      9.57 o 
   1  12   3        0.11        1.17      2.35 o 
   2  12   3        1.82        0.75      2.69 o 
   3  12   3      130.77      106.48      7.03 o 
   4  12   3       15.24       17.69     10.54 o 
 -14   0   4       23.27       24.85      5.70 o 
 -13   0   4      405.14      436.65     14.68 o 
 -12   0   4        4.00        3.90      4.98 o 
 -11   0   4       16.14       15.81      6.40 o 
 -10   0   4     1632.45     1636.08     24.89 o 
  -9   0   4        1.71        4.95      3.16 o 
  -8   0   4       83.00       73.44      2.86 o 
  -7   0   4       10.60        8.00      2.64 o 
  -6   0   4      153.88      103.69      3.06 o 
  -5   0   4     2332.41     2330.65     24.92 o 
  -4   0   4      725.89      516.47      6.52 o 
  -3   0   4      152.43       92.01      2.53 o 
  -2   0   4      265.30      249.37      3.68 o 
  -1   0   4     3741.11     3604.87     43.91 o 
   0   0   4    26760.90    26108.66    303.83 o 
   1   0   4     3616.80     3844.75     46.71 o 
   2   0   4      123.31       89.83      1.81 o 
   3   0   4      855.09      665.65     30.49 o 
   4   0   4      240.23      193.27      6.16 o 
   5   0   4      950.34      916.72      9.36 o 
   6   0   4        9.75       11.03      1.53 o 
   7   0   4     2381.95     2571.74     28.54 o 
   8   0   4      313.22      300.35      5.48 o 
   9   0   4        4.02        6.54      2.64 o 
  10   0   4       47.07       45.08      2.82 o 
  11   0   4      550.68      540.81     15.62 o 
  12   0   4       13.53       12.36      6.86 o 
 -14   1   4      322.40      323.60      5.49 o 
 -13   1   4       49.46       56.93      4.47 o 
 -12   1   4      541.60      570.99      8.84 o 
 -11   1   4     1247.80     1295.41     15.05 o 
 -10   1   4      442.70      434.19      6.06 o 
  -9   1   4      324.85      303.11      4.69 o 
  -8   1   4       15.04       16.52      1.68 o 
  -7   1   4     2403.09     2570.34     18.43 o 
  -6   1   4      798.51      746.65      6.27 o 
  -5   1   4       44.12       31.19      1.27 o 
  -4   1   4     1074.33      999.01      8.22 o 
  -3   1   4      318.56      366.25      3.43 o 
  -2   1   4     1521.09     1475.40     20.54 o 
  -1   1   4      389.41      279.20      2.67 o 
   0   1   4     4602.80     4398.13     30.58 o 
   1   1   4       66.02      105.33      2.10 o 
   2   1   4     2928.74     3004.64     29.85 o 
   3   1   4      106.97      106.36      1.77 o 
   4   1   4       70.98       73.83      1.52 o 
   5   1   4     1819.69     1918.41     18.30 o 
   6   1   4        0.36        1.79      1.28 o 
   7   1   4       59.81       49.75      1.80 o 
   8   1   4     1842.24     1950.93     17.66 o 
   9   1   4      987.75     1006.55     10.66 o 
  10   1   4      195.63      192.63      4.29 o 
  11   1   4       22.95       26.47      2.74 o 
  12   1   4        6.42        4.98      2.21 o 
 -13   2   4       71.49       85.22      3.40 o 
 -12   2   4       73.10       70.37      2.80 o 
 -11   2   4      400.85      410.47      8.43 o 
 -10   2   4      122.17      119.14      3.07 o 
  -9   2   4      575.06      559.30      9.53 o 
  -8   2   4      534.05      507.08      5.84 o 
  -7   2   4      146.83      123.80      2.54 o 
  -6   2   4      345.20      450.03      4.58 o 
  -5   2   4      182.69      210.89      2.51 o 
  -4   2   4     7207.67     7541.01     53.00 o 
  -3   2   4     2286.24     2278.20     16.70 o 
  -2   2   4     3315.90     3417.70     24.31 o 
  -1   2   4     1781.67     2002.76     16.42 o 
   0   2   4    10840.10    10784.42    170.64 o 
   1   2   4      145.80      116.45      3.24 o 
   2   2   4     2338.80     2245.74     23.89 o 
   3   2   4      152.60      159.04      2.59 o 
   4   2   4      111.88      136.27      2.39 o 
   5   2   4       83.46       87.28      2.18 o 
   6   2   4     1779.73     1822.90     15.87 o 
   7   2   4      234.51      236.07      3.34 o 
   8   2   4       38.79       34.37      2.05 o 
   9   2   4        4.12        5.55      1.82 o 
  10   2   4      298.33      303.11      4.62 o 
  11   2   4       34.69       28.76      4.55 o 
  12   2   4        9.07        8.81      2.10 o 
 -13   3   4        2.31        2.96      4.79 o 
 -12   3   4      459.81      427.89      5.80 o 
 -11   3   4       85.60       84.33      2.84 o 
 -10   3   4     1310.32     1233.84     12.04 o 
  -9   3   4      325.14      348.10      4.16 o 
  -8   3   4      491.49      469.07      5.54 o 
  -7   3   4       76.00       69.55      2.29 o 
  -6   3   4      499.47      567.61      6.08 o 
  -5   3   4       78.02       58.44      1.78 o 
  -4   3   4       81.70       91.32      2.63 o 
  -3   3   4     1162.18     1238.61     12.42 o 
  -2   3   4     4323.29     4300.76     30.54 o 
  -1   3   4     1081.24     1150.24     11.21 o 
   0   3   4      215.48      215.91      3.96 o 
   1   3   4       17.65       33.14      1.66 o 
   2   3   4     5223.30     5565.51     75.30 o 
   3   3   4     1610.73     1932.24     30.33 o 
   4   3   4     2629.36     2688.37     24.99 o 
   5   3   4      325.74      295.77      9.37 o 
   6   3   4       23.08       20.93      9.19 o 
   7   3   4      153.16      160.73      3.82 o 
   8   3   4      121.76      121.50      2.68 o 
   9   3   4        0.09        4.41      2.11 o 
  10   3   4        3.16        3.29      1.73 o 
  11   3   4       49.12       52.61      2.64 o 
  12   3   4       62.26       65.91      4.02 o 
 -13   4   4       54.92       50.80      5.29 o 
 -12   4   4       10.91       11.29      6.22 o 
 -11   4   4     1556.81     1469.65     13.41 o 
 -10   4   4      896.19      835.60      8.45 o 
  -9   4   4       40.83       43.01      2.09 o 
  -8   4   4      124.19      120.35      2.69 o 
  -7   4   4     2469.08     2542.50     20.01 o 
  -6   4   4      858.43      931.84     11.58 o 
  -5   4   4      231.69      279.89      4.41 o 
  -4   4   4     2128.70     2070.35     25.03 o 
  -3   4   4     3083.15     3280.00     35.55 o 
  -2   4   4        0.33        0.94      0.82 o 
  -1   4   4        2.66        7.69      1.42 o 
   0   4   4      203.07      212.57      3.68 o 
   1   4   4     1422.99     1493.50     16.51 o 
   2   4   4      433.52      408.51     11.60 o 
   3   4   4      174.06      134.91      3.08 o 
   4   4   4    36613.84    40054.78    337.67 o 
   5   4   4     1921.93     1959.10     22.75 o 
   6   4   4      921.60      861.77     12.09 o 
   7   4   4       87.74       79.62      2.80 o 
   8   4   4     2242.89     2212.48     20.24 o 
   9   4   4       17.06       21.79      1.84 o 
  10   4   4       10.15        9.76      2.00 o 
  11   4   4      273.30      274.83      4.47 o 
  12   4   4      190.63      189.56      5.00 o 
 -13   5   4        0.97        4.97      4.60 o 
 -12   5   4        0.50        3.04      5.98 o 
 -11   5   4       73.45       73.10      4.87 o 
 -10   5   4        0.41        1.02      3.55 o 
  -9   5   4       92.13       84.53      5.95 o 
  -8   5   4      159.36      173.64      9.61 o 
  -7   5   4      254.60      261.74      9.03 o 
  -6   5   4     2083.14     2069.08     25.00 o 
  -5   5   4        0.21        0.43      2.54 o 
  -4   5   4       94.88       80.31      3.46 o 
  -3   5   4      104.79       77.66      1.86 o 
  -2   5   4      776.62      860.92      9.83 o 
  -1   5   4      429.52      423.81      5.33 o 
   0   5   4      148.49      168.64      3.74 o 
   1   5   4        1.78       14.79      3.93 o 
   2   5   4      110.95      124.91      3.62 o 
   3   5   4      714.91      730.14      9.31 o 
   4   5   4      628.08      627.89      7.88 o 
   5   5   4      242.52      214.12      8.38 o 
   6   5   4      400.15      360.30      7.28 o 
   7   5   4      381.97      379.19      6.03 o 
   8   5   4       55.63       55.35      2.47 o 
   9   5   4       82.67       84.11      2.35 o 
  10   5   4        6.34       15.92      6.61 o 
  11   5   4      168.92      160.94      8.94 o 
 -12   6   4       27.02       14.47      6.88 o 
 -11   6   4       31.20       26.23      4.64 o 
 -10   6   4        6.11        2.23      3.91 o 
  -9   6   4       65.47       61.25      5.95 o 
  -8   6   4      249.73      232.78      8.11 o 
  -7   6   4      219.12      252.96     11.67 o 
  -6   6   4       82.00       71.55      5.57 o 
  -5   6   4      829.60      833.23     12.32 o 
  -4   6   4     1127.66     1090.11     19.25 o 
  -3   6   4     3442.37     3546.91     38.07 o 
  -2   6   4      981.63     1029.62     12.61 o 
  -1   6   4     1320.46     1404.78     21.73 o 
   0   6   4       20.03       26.38      2.26 o 
   1   6   4      382.70      404.08      6.14 o 
   2   6   4      289.07      345.46      5.86 o 
   3   6   4      201.71      209.56      5.88 o 
   4   6   4       64.95       66.06      2.07 o 
   5   6   4     1074.07     1024.14     11.57 o 
   6   6   4        0.66        2.33      4.67 o 
   7   6   4      126.02      120.12     11.67 o 
   8   6   4      246.24      224.36      4.33 o 
   9   6   4      172.51      151.91      7.02 o 
  10   6   4       10.00       22.26     10.92 o 
  11   6   4        4.59       43.03     28.80 o 
 -11   7   4        1.60        0.36      5.07 o 
 -10   7   4        0.01       -0.38      6.25 o 
  -9   7   4       62.52       72.79      5.34 o 
  -8   7   4        6.37        2.50      4.30 o 
  -7   7   4        2.12        1.96      4.31 o 
  -6   7   4       22.04       24.07      5.14 o 
  -5   7   4        1.35        3.27      3.54 o 
  -4   7   4      228.14      204.36      5.42 o 
  -3   7   4      218.15      208.52      4.04 o 
  -2   7   4      933.20      964.89     11.13 o 
  -1   7   4        0.26        1.72      2.03 o 
   0   7   4      853.63      872.26     11.49 o 
   1   7   4       52.77       61.87      2.70 o 
   2   7   4       50.77       61.88      3.08 o 
   3   7   4       85.26       96.34      3.34 o 
   4   7   4     1678.35     1651.36     32.47 o 
   5   7   4      991.03      974.04     12.52 o 
   6   7   4      248.93      265.74      7.90 o 
   7   7   4       20.48       22.70      3.37 o 
   8   7   4        1.65       48.63     36.32 o 
   9   7   4      137.03      136.49      6.73 o 
  10   7   4       11.16       20.38      6.15 o 
 -11   8   4       10.04       -1.88      6.40 o 
 -10   8   4        5.69        4.52     16.94 o 
  -9   8   4       28.29       25.60      9.41 o 
  -8   8   4       39.99       29.36      8.66 o 
  -7   8   4        0.16        1.32      5.86 o 
  -6   8   4       59.84       60.98     10.16 o 
  -5   8   4        0.91        2.45      5.32 o 
  -4   8   4       88.77       70.39      8.28 o 
  -3   8   4      326.32      359.45      8.96 o 
  -2   8   4       23.77       30.04      3.00 o 
  -1   8   4        0.69        2.70      2.21 o 
   0   8   4        3.26        5.09      2.79 o 
   1   8   4      845.62      872.68     12.86 o 
   2   8   4       91.32      102.36      4.88 o 
   3   8   4       35.44       38.46      3.00 o 
   4   8   4     1074.70     1048.16     11.99 o 
   5   8   4        0.15        1.76      2.01 o 
   6   8   4       26.66       21.83     13.55 o 
   7   8   4      101.50       89.45      2.97 o 
   8   8   4      157.82      145.62     11.86 o 
   9   8   4       31.38       15.66     21.08 o 
  10   8   4      289.56      298.85     12.48 o 
 -10   9   4       32.49       35.01     11.29 o 
  -9   9   4      101.44      204.30     46.49 o 
  -8   9   4      258.73      285.98     11.17 o 
  -7   9   4      128.94      120.54      8.23 o 
  -6   9   4        0.00        0.95      4.84 o 
  -5   9   4      356.85      356.06     10.51 o 
  -4   9   4      347.17      356.10     14.30 o 
  -3   9   4       95.65       89.68      4.26 o 
  -2   9   4       27.89       26.31      2.42 o 
  -1   9   4       17.96       27.87      2.35 o 
   0   9   4       78.88       75.38      3.13 o 
   1   9   4       36.44       45.85      8.41 o 
   2   9   4      475.24      438.79      7.25 o 
   3   9   4      805.91      808.67     13.42 o 
   4   9   4      131.68      129.71      3.91 o 
   5   9   4        0.40        1.14      1.26 o 
   6   9   4       31.65       20.40      6.96 o 
   7   9   4        9.18       10.16      6.12 o 
   8   9   4       33.54       37.27     10.16 o 
   9   9   4       52.40       65.87     10.54 o 
  -9  10   4      147.04      170.90     14.30 o 
  -8  10   4        1.21        1.13     10.92 o 
  -7  10   4        0.79        0.00     16.56 o 
  -6  10   4       92.57       89.68      6.18 o 
  -5  10   4       94.87       79.56      6.05 o 
  -4  10   4      378.83      367.76     15.81 o 
  -3  10   4       56.27       72.47      4.07 o 
  -2  10   4     2636.55     2653.78     33.69 o 
  -1  10   4     1475.91     1593.52     62.81 o 
   0  10   4     1198.29     1245.00     66.82 o 
   1  10   4       16.89       20.36      3.54 o 
   2  10   4      313.88      301.43      5.80 o 
   3  10   4      134.13      144.75      4.66 o 
   4  10   4        0.74        1.32      1.59 o 
   5  10   4       68.41       67.76     16.19 o 
   6  10   4        4.79        7.53     15.81 o 
   7  10   4      622.87      620.72     21.83 o 
   8  10   4       17.17        8.28      9.79 o 
  -7  11   4       82.30       82.81     12.05 o 
  -6  11   4        0.78       -0.11      7.67 o 
  -5  11   4        3.02        0.65      5.22 o 
  -4  11   4        1.85        0.38      9.41 o 
  -3  11   4        7.67        6.89      4.79 o 
  -2  11   4      106.47       99.40      4.11 o 
  -1  11   4       44.73       49.11      5.30 o 
   0  11   4       74.89       88.34     13.46 o 
   1  11   4       10.46       12.06      2.62 o 
   2  11   4        5.00        7.74      2.08 o 
   3  11   4        6.23        6.91      2.10 o 
   4  11   4       19.68       17.69      9.79 o 
   5  11   4        5.43        4.89     10.54 o 
   6  11   4        1.36        0.75     10.16 o 
  -5  12   4      125.48      132.88      9.41 o 
  -3  12   4       21.08       25.60      6.40 o 
  -1  12   4       48.74       45.11      3.59 o 
   0  12   4      606.29      613.64     40.47 o 
   1  12   4      178.16      179.66      5.14 o 
   2  12   4       39.03       35.44      2.65 o 
   3  12   4        7.03        9.79     10.54 o 
   4  12   4       11.34       11.67     10.54 o 
 -14   1   5        9.40        7.18      3.66 o 
 -13   1   5      331.36      304.34      6.90 o 
 -12   1   5      111.43      107.44      5.06 o 
 -11   1   5      133.14      135.11      3.94 o 
 -10   1   5     1094.87     1081.83     11.46 o 
  -9   1   5      274.98      267.85      3.76 o 
  -8   1   5      146.50      134.28      2.70 o 
  -7   1   5      268.42      260.26      2.97 o 
  -6   1   5     1163.91     1164.76      9.19 o 
  -5   1   5     8170.90     8863.51     57.88 o 
  -4   1   5     1311.43     1238.33      9.73 o 
  -3   1   5     1278.72     1278.16     10.01 o 
  -2   1   5     1862.45     1749.37     16.16 o 
  -1   1   5        0.28       10.55      0.77 o 
   0   1   5     2590.17     2452.06     17.68 o 
   1   1   5      154.86      132.07      2.24 o 
   2   1   5     7135.44     7293.56     72.00 o 
   3   1   5       12.12        5.88      1.72 o 
   4   1   5        0.16        4.75      1.20 o 
   5   1   5      625.54      812.84     11.04 o 
   6   1   5        0.35        1.79      1.51 o 
   7   1   5      300.84      327.47      4.24 o 
   8   1   5      107.11      104.30      2.84 o 
   9   1   5        1.21        3.32      1.78 o 
  10   1   5      557.24      562.82      8.58 o 
  11   1   5      263.90      260.13      6.19 o 
  12   1   5       58.49       50.99      3.81 o 
 -13   2   5      126.87      124.71      4.07 o 
 -12   2   5       94.83       94.94      6.19 o 
 -11   2   5      175.11      170.30      4.62 o 
 -10   2   5        1.54        4.29      2.80 o 
  -9   2   5     1567.94     1572.57     15.54 o 
  -8   2   5      530.26      561.84      6.18 o 
  -7   2   5      355.04      349.81      3.65 o 
  -6   2   5     2484.83     2760.33     20.89 o 
  -5   2   5       42.47       48.16      1.22 o 
  -4   2   5      196.63      110.28      1.79 o 
  -3   2   5     4788.51     4899.00     34.98 o 
  -2   2   5     1058.96     1010.92      8.73 o 
  -1   2   5        1.17        2.94      0.71 o 
   0   2   5      495.85      423.47      6.14 o 
   1   2   5     6929.61     7222.22     73.51 o 
   2   2   5     1938.84     2233.07     29.26 o 
   3   2   5      188.65      261.89      2.91 o 
   4   2   5      938.94     1178.51     12.28 o 
   5   2   5      174.51      162.97      2.66 o 
   6   2   5       49.40       52.45      1.74 o 
   7   2   5      260.19      291.22      3.97 o 
   8   2   5      322.42      329.08      4.73 o 
   9   2   5      106.14      114.49      2.91 o 
  10   2   5     1728.73     1748.29     15.79 o 
  11   2   5       35.19       34.71      3.58 o 
  12   2   5      151.72      156.97      4.95 o 
 -13   3   5        0.03        1.82      6.05 o 
 -12   3   5      143.42      122.19      3.10 o 
 -11   3   5       25.96       34.74      2.38 o 
 -10   3   5       95.24       88.50      3.43 o 
  -9   3   5      763.68      787.01      8.60 o 
  -8   3   5       43.50       45.56      2.62 o 
  -7   3   5      235.56      231.32      3.66 o 
  -6   3   5     1651.11     1631.25     20.24 o 
  -5   3   5      110.79      167.27      2.22 o 
  -4   3   5      432.22      426.61      6.21 o 
  -3   3   5      619.35      832.12     14.97 o 
  -2   3   5      259.79      249.52      3.20 o 
  -1   3   5      170.85      142.00      2.44 o 
   0   3   5      923.56      889.72      9.22 o 
   1   3   5     2021.02     1992.12     21.57 o 
   2   3   5        3.22        5.51      1.60 o 
   3   3   5      103.83      101.64      2.67 o 
   4   3   5      142.82      158.81      2.89 o 
   5   3   5      268.20      241.66      3.61 o 
   6   3   5       16.28       13.98      1.23 o 
   7   3   5       67.97       73.51      8.10 o 
   8   3   5        0.12       31.92     15.10 o 
   9   3   5      118.82      130.37      5.32 o 
  10   3   5       45.51       38.39      2.84 o 
  11   3   5        1.47       28.27     14.19 o 
  12   3   5        6.56        4.74      2.50 o 
 -13   4   5       43.15       51.31      7.29 o 
 -12   4   5       92.68       83.81      4.66 o 
 -11   4   5        7.48       13.85      2.20 o 
 -10   4   5       16.29       19.67      1.72 o 
  -9   4   5      213.02      202.18      3.02 o 
  -8   4   5     1459.79     1481.51     16.16 o 
  -7   4   5      418.07      383.82      5.76 o 
  -6   4   5        3.56        4.96      2.73 o 
  -5   4   5      648.98      676.98      8.32 o 
  -4   4   5      499.61      578.15      9.83 o 
  -3   4   5      647.00      639.03     11.35 o 
  -2   4   5     2543.56     2508.52     21.98 o 
  -1   4   5       22.75       17.18      1.21 o 
   0   4   5      997.57     1127.54     11.24 o 
   1   4   5        0.89        3.67      1.90 o 
   2   4   5     4794.17     5912.73    309.97 o 
   3   4   5      763.99      831.15     10.57 o 
   4   4   5     7362.42     8177.06     82.42 o 
   5   4   5      184.22      182.79      4.55 o 
   6   4   5      810.35      753.27      8.76 o 
   7   4   5      271.83      278.08      4.65 o 
   8   4   5       63.98       67.46      2.93 o 
   9   4   5       75.16       66.85      3.87 o 
  10   4   5       31.00       38.05      2.31 o 
  11   4   5       82.57       88.71      8.66 o 
  12   4   5       82.74       83.99     10.05 o 
 -13   5   5       19.72       26.73      8.89 o 
 -12   5   5        0.00        0.69      5.27 o 
 -11   5   5      219.14      198.15      6.77 o 
 -10   5   5       29.09       26.38      4.18 o 
  -9   5   5        5.03        3.79      4.88 o 
  -8   5   5     2527.08     2315.99     46.68 o 
  -7   5   5        0.86        2.64      3.64 o 
  -6   5   5      150.50      148.24      4.67 o 
  -5   5   5      298.98      297.57      6.11 o 
  -4   5   5      721.69      636.80      9.11 o 
  -3   5   5       74.15       70.16      1.33 o 
  -2   5   5      507.85      597.27      5.90 o 
  -1   5   5      806.51      795.82     10.70 o 
   0   5   5        9.14        8.80      1.83 o 
   1   5   5     3985.86     4349.27     45.28 o 
   2   5   5      794.58     1028.60     12.80 o 
   3   5   5      312.24      297.58      5.82 o 
   4   5   5      109.23      127.28      3.13 o 
   5   5   5       37.22       31.28      2.11 o 
   6   5   5      231.71      206.00     11.48 o 
   7   5   5       92.75      105.84      3.01 o 
   8   5   5     1690.72     1617.96     27.90 o 
   9   5   5      264.34      272.84      3.93 o 
  10   5   5      247.47      243.46      3.95 o 
  11   5   5       11.84       23.34     16.94 o 
 -12   6   5       38.05       37.56      5.42 o 
 -11   6   5       42.56       37.13      5.29 o 
 -10   6   5        7.50       16.19      8.66 o 
  -9   6   5      971.77      966.82     16.73 o 
  -8   6   5       19.50       28.63      4.75 o 
  -7   6   5        0.92        2.26      7.53 o 
  -6   6   5     1131.82     1003.79     20.89 o 
  -5   6   5      389.74      429.08      8.03 o 
  -4   6   5     1491.06     1457.83     18.57 o 
  -3   6   5      761.19      832.31     11.06 o 
  -2   6   5     2264.74     2366.76     23.32 o 
  -1   6   5      900.62      898.33     10.16 o 
   0   6   5       90.08       97.05      2.97 o 
   1   6   5       34.26       51.63      2.29 o 
   2   6   5       12.27        5.89      2.15 o 
   3   6   5      663.32      601.53      8.16 o 
   4   6   5      320.35      297.07      4.80 o 
   5   6   5     1007.04     1014.35     13.91 o 
   6   6   5     2532.51     2635.19     71.71 o 
   7   6   5     1820.81     1761.39     22.67 o 
   8   6   5      587.55      616.40     12.21 o 
   9   6   5      127.11      125.76      2.97 o 
  10   6   5       83.60       91.91      8.14 o 
  11   6   5        0.57        0.83      9.33 o 
 -11   7   5      105.38       93.02      8.62 o 
 -10   7   5       32.36       38.40      9.41 o 
  -9   7   5      230.63      202.52     17.69 o 
  -8   7   5       16.66       20.50      7.35 o 
  -7   7   5       54.26       40.36      5.14 o 
  -6   7   5     2084.03     1986.44     31.46 o 
  -5   7   5      106.92      109.51      5.14 o 
  -4   7   5       27.82       29.57      6.13 o 
  -3   7   5        6.40        9.64      1.42 o 
  -2   7   5      905.75      984.24     10.90 o 
  -1   7   5        2.90        2.94      1.81 o 
   0   7   5       22.52       24.46      2.89 o 
   1   7   5      434.33      455.20      7.43 o 
   2   7   5      194.49      193.98      4.25 o 
   3   7   5     1663.85     1686.05     20.31 o 
   4   7   5     3021.46     3106.57     73.81 o 
   5   7   5      572.28      563.94     14.45 o 
   6   7   5      171.59      164.68      5.97 o 
   7   7   5       24.14       29.89      3.68 o 
   8   7   5      172.93      193.58     34.36 o 
   9   7   5       77.69       87.33      4.91 o 
  10   7   5       21.24       44.95     31.81 o 
 -11   8   5       69.33       59.85     11.29 o 
 -10   8   5       56.08       55.71     10.92 o 
  -9   8   5       19.83       14.68      9.41 o 
  -8   8   5       15.70       18.44      8.66 o 
  -7   8   5      347.84      328.45     10.11 o 
  -6   8   5     2245.25     2173.60     91.28 o 
  -5   8   5       21.03       24.26      5.72 o 
  -4   8   5       94.81       96.81      6.10 o 
  -3   8   5      236.83      223.64      3.71 o 
  -2   8   5      827.69      804.92     10.38 o 
  -1   8   5        3.99        8.05      2.47 o 
   0   8   5     1149.32     1139.18     14.74 o 
   1   8   5     1701.63     1669.39     20.56 o 
   2   8   5     1046.01      993.60     17.88 o 
   3   8   5      267.71      273.49      5.57 o 
   4   8   5      109.05      105.38      6.83 o 
   5   8   5      440.91      433.25      6.19 o 
   6   8   5      446.62      405.06      7.64 o 
   7   8   5        9.61       22.23     14.47 o 
   8   8   5       54.09       75.83     31.62 o 
   9   8   5      388.12      344.79     11.41 o 
 -10   9   5        0.06       -0.75     18.07 o 
  -9   9   5      223.24      265.38     22.21 o 
  -8   9   5       96.42      100.88     11.29 o 
  -7   9   5       36.56       36.51      9.41 o 
  -6   9   5      369.54      361.71     27.48 o 
  -5   9   5      278.39      312.81     14.30 o 
  -4   9   5       87.45       80.18      9.03 o 
  -3   9   5       16.57       16.80      1.82 o 
  -2   9   5      192.92      175.27      4.16 o 
  -1   9   5      158.89      168.78      4.36 o 
   0   9   5      290.29      308.51      6.18 o 
   1   9   5        3.17        3.61      2.32 o 
   2   9   5      184.00      178.42      5.05 o 
   3   9   5       24.18       26.59      3.04 o 
   4   9   5       15.01       14.68      2.09 o 
   5   9   5        5.71        5.35      2.01 o 
   6   9   5      484.53      503.25     13.65 o 
   7   9   5       36.19      190.29     89.21 o 
   8   9   5      162.49      161.86     12.42 o 
  -9  10   5        0.59       -2.63     19.57 o 
  -8  10   5        0.39        0.38      8.86 o 
  -7  10   5        0.08       -0.33      5.97 o 
  -6  10   5      330.35      321.14      9.48 o 
  -5  10   5       25.17       26.73      9.03 o 
  -4  10   5      983.03     1003.17     27.48 o 
  -3  10   5      502.64      495.31     12.88 o 
  -2  10   5       18.63       20.08      3.62 o 
  -1  10   5     1473.39     1505.42     36.51 o 
   0  10   5       28.37       30.69      4.48 o 
   1  10   5       22.34       25.49      2.86 o 
   2  10   5       20.59       15.33      3.25 o 
   3  10   5       34.57       32.82      4.33 o 
   4  10   5       58.68       55.00      2.31 o 
   5  10   5       49.27       31.62      9.41 o 
   6  10   5       60.93       53.83     16.56 o 
   7  10   5      175.90      146.80     19.57 o 
  -7  11   5      296.06      322.97     16.56 o 
  -6  11   5        7.31        4.13      5.77 o 
  -5  11   5       33.73       32.75      9.79 o 
  -4  11   5       71.15       70.01     10.54 o 
  -3  11   5        1.48        1.78      5.30 o 
  -2  11   5      240.34      229.59      9.60 o 
  -1  11   5       12.19       32.02     14.73 o 
   0  11   5      119.75      123.67      4.54 o 
   1  11   5        2.63        2.78      2.43 o 
   2  11   5       23.40       26.56      2.52 o 
   3  11   5      476.65      441.65      7.43 o 
   4  11   5       73.64       76.41     18.44 o 
   5  11   5      249.66      246.66     10.75 o 
   6  11   5        0.59       -1.51     17.32 o 
  -3  12   5      142.96      147.56      8.66 o 
  -1  12   5       97.80       96.30      3.84 o 
   0  12   5      197.19      181.23      5.01 o 
   1  12   5       14.40       18.98      4.89 o 
   2  12   5       41.85       29.80      2.99 o 
   3  12   5       31.46       37.64     11.29 o 
   4  12   5       11.15       13.55     10.92 o 
 -14   0   6       28.98       31.04      4.88 o 
 -13   0   6       27.83       20.33     12.05 o 
 -12   0   6       12.32       12.80      5.39 o 
 -11   0   6        0.00        2.26      3.48 o 
 -10   0   6       58.26       60.44      4.44 o 
  -9   0   6      224.42      223.90      4.95 o 
  -8   0   6       58.04       62.79      3.12 o 
  -7   0   6       24.73       51.54      4.70 o 
  -6   0   6       89.41       55.18      2.46 o 
  -5   0   6     8265.52     9047.59     90.31 o 
  -4   0   6     2725.27     2868.14     29.91 o 
  -3   0   6     1041.39      798.40      9.72 o 
  -2   0   6    21670.54    21417.93    324.10 o 
  -1   0   6      346.33      404.84     34.82 o 
   0   0   6        0.26        5.86      1.81 o 
   1   0   6      245.78      160.23      3.20 o 
   2   0   6     6391.04     6218.87     76.12 o 
   3   0   6     1952.40     1887.60     25.03 o 
   4   0   6      471.74      407.57      6.32 o 
   5   0   6      172.63      185.67      3.80 o 
   6   0   6       48.48       56.72      2.46 o 
   7   0   6       83.59       87.77      4.45 o 
   8   0   6     1089.11     1091.24     17.29 o 
   9   0   6       68.83       77.49      6.48 o 
  10   0   6       10.12       12.81      4.68 o 
  11   0   6      229.29      239.15      8.77 o 
  12   0   6      433.73      424.03     10.61 o 
 -14   1   6      267.02      263.11      7.54 o 
 -13   1   6      120.45      117.88      4.62 o 
 -12   1   6      389.09      408.05     10.10 o 
 -11   1   6      577.20      581.73      7.89 o 
 -10   1   6      755.21      774.15      9.10 o 
  -9   1   6      186.11      187.98      3.47 o 
  -8   1   6       36.30       36.29      1.99 o 
  -7   1   6      293.79      321.66      3.59 o 
  -6   1   6      214.41      204.68      2.64 o 
  -5   1   6     4757.07     5162.64     34.71 o 
  -4   1   6     2257.41     2320.35     17.55 o 
  -3   1   6     1105.89     1178.76      9.41 o 
  -2   1   6        1.32        2.63      1.27 o 
  -1   1   6     1375.37     1477.02     11.31 o 
   0   1   6     2505.03     2306.61     18.61 o 
   1   1   6      742.80      589.84      8.36 o 
   2   1   6       60.59       59.28      2.10 o 
   3   1   6      159.78      107.24      1.92 o 
   4   1   6     2080.92     2207.28     23.76 o 
   5   1   6      148.05      169.46      2.50 o 
   6   1   6     2261.09     2403.62     20.59 o 
   7   1   6       87.62       95.59      2.50 o 
   8   1   6        1.24        1.58      1.28 o 
   9   1   6      176.95      175.00      3.84 o 
  10   1   6      193.66      200.40      5.42 o 
  11   1   6      178.24      193.35      6.85 o 
  12   1   6      319.47      308.69      7.33 o 
 -14   2   6       62.54       62.18      4.37 o 
 -13   2   6       25.24       21.78      3.85 o 
 -12   2   6        8.73        9.95      2.90 o 
 -11   2   6      165.44      167.43      5.09 o 
 -10   2   6        1.12        1.99      2.41 o 
  -9   2   6      825.87      762.50      9.15 o 
  -8   2   6      184.51      208.45      2.86 o 
  -7   2   6       86.79      111.63      2.28 o 
  -6   2   6      258.91      283.94      3.65 o 
  -5   2   6     2148.05     2093.98     16.22 o 
  -4   2   6     2234.93     2251.71     17.06 o 
  -3   2   6     1313.47     1307.21     11.52 o 
  -2   2   6      197.03       99.58      1.41 o 
  -1   2   6      667.38      738.02      6.21 o 
   0   2   6     1872.96     1777.03     14.54 o 
   1   2   6      615.77      663.70      9.58 o 
   2   2   6      346.87      386.97      4.46 o 
   3   2   6      228.58      231.90      3.28 o 
   4   2   6      701.46      743.98      7.61 o 
   5   2   6       26.09       16.33      0.94 o 
   6   2   6        5.66        6.10      0.96 o 
   7   2   6      193.21      178.38      3.03 o 
   8   2   6      862.25      836.09      9.01 o 
   9   2   6      446.71      464.96      5.57 o 
  10   2   6      790.55      788.59      9.43 o 
  11   2   6        6.10        9.04      2.77 o 
  12   2   6      188.59      190.54      5.20 o 
 -13   3   6       85.24       95.59      5.21 o 
 -12   3   6        5.84        4.69      3.73 o 
 -11   3   6        0.00        6.37      2.17 o 
 -10   3   6       59.18       54.78      3.58 o 
  -9   3   6      585.52      562.16      6.35 o 
  -8   3   6     1129.05     1067.64     11.06 o 
  -7   3   6     1236.03     1198.76     11.73 o 
  -6   3   6      230.77      216.13      2.68 o 
  -5   3   6      431.15      440.84      4.24 o 
  -4   3   6     1061.83      996.37      8.15 o 
  -3   3   6       46.05       59.34      1.11 o 
  -2   3   6     5819.31     5992.35     46.61 o 
  -1   3   6     2385.21     2438.40     22.20 o 
   0   3   6      580.11      475.56      5.30 o 
   1   3   6      155.81      106.58      2.29 o 
   2   3   6      356.21      325.42      5.90 o 
   3   3   6     2313.06     2560.04     27.37 o 
   4   3   6     1275.87     1231.80     12.53 o 
   5   3   6        8.65       10.35      1.41 o 
   6   3   6       15.19       19.33      3.24 o 
   7   3   6      672.95      659.87      7.98 o 
   8   3   6      595.83      569.85      6.68 o 
   9   3   6      372.30      404.94      5.54 o 
  10   3   6      804.87      790.24      9.91 o 
  11   3   6      528.72      529.07      7.30 o 
  12   3   6        2.05        2.02      2.63 o 
 -13   4   6      107.08       88.74      6.81 o 
 -12   4   6      141.31      157.11      5.80 o 
 -11   4   6        1.01        1.33      1.75 o 
 -10   4   6       67.24       64.62      2.07 o 
  -9   4   6      268.37      278.15      3.55 o 
  -8   4   6      883.42      884.22      9.07 o 
  -7   4   6     1773.08     1734.08     19.18 o 
  -6   4   6      234.89      213.39      4.89 o 
  -5   4   6      736.31      772.12      9.55 o 
  -4   4   6     2002.73     2276.83     22.58 o 
  -3   4   6      120.46      132.42      1.99 o 
  -2   4   6     4758.92     5074.62     39.97 o 
  -1   4   6    11554.99    12262.21     93.30 o 
   0   4   6     4224.99     4676.61     54.39 o 
   1   4   6      926.73      996.12     12.24 o 
   2   4   6     1198.14     1279.05     15.48 o 
   3   4   6     1384.53     1451.25     19.22 o 
   4   4   6     1658.48     1565.48     26.84 o 
   5   4   6       11.77        9.31      4.76 o 
   6   4   6      129.89      144.64      3.10 o 
   7   4   6     1547.78     1600.41     16.69 o 
   8   4   6      108.83       94.80      2.75 o 
   9   4   6      196.21      203.78      3.88 o 
  10   4   6      104.66      119.82      3.11 o 
  11   4   6       95.48       88.26      5.36 o 
 -13   5   6       15.24       11.27      5.24 o 
 -12   5   6        6.12        7.03      4.47 o 
 -11   5   6        7.06       10.65      6.69 o 
 -10   5   6       75.22       54.67      4.71 o 
  -9   5   6       22.65       22.14      4.25 o 
  -8   5   6     1052.80      954.84     14.04 o 
  -7   5   6      116.85      120.52      4.30 o 
  -6   5   6      161.94      145.25      4.13 o 
  -5   5   6       37.65       25.12      2.95 o 
  -4   5   6      802.21      865.30     12.00 o 
  -3   5   6      273.41      281.51      3.36 o 
  -2   5   6       46.10       46.58      1.53 o 
  -1   5   6     3870.12     4433.30     40.35 o 
   0   5   6     1763.39     1833.91     18.24 o 
   1   5   6      164.11      178.28      4.79 o 
   2   5   6      128.36      162.43      6.08 o 
   3   5   6       27.45       33.14      2.40 o 
   4   5   6      360.37      370.86     10.93 o 
   5   5   6       76.17       74.88      3.27 o 
   6   5   6     3322.60     3360.39     38.61 o 
   7   5   6       51.75       57.30      3.18 o 
   8   5   6      755.93      739.14     19.30 o 
   9   5   6        3.73       28.92     28.82 o 
  10   5   6       54.23       47.78      2.90 o 
  11   5   6        5.57        5.59      2.62 o 
 -12   6   6        9.74        9.63      5.36 o 
 -11   6   6       74.21       72.44      7.66 o 
 -10   6   6       92.39       83.62      7.05 o 
  -9   6   6      603.03      519.54     23.71 o 
  -8   6   6     1495.79     1375.32     26.29 o 
  -7   6   6      321.14      333.14     10.09 o 
  -6   6   6      378.50      341.58     10.58 o 
  -5   6   6      468.36      466.25     26.14 o 
  -4   6   6      281.83      318.25      7.33 o 
  -3   6   6      428.61      490.79      5.41 o 
  -2   6   6      166.14      164.90      2.80 o 
  -1   6   6     1167.26     1097.57     12.11 o 
   0   6   6        2.91       12.32      2.20 o 
   1   6   6      272.81      269.77      5.42 o 
   2   6   6      346.45      368.23      6.45 o 
   3   6   6       68.24       69.52      3.52 o 
   4   6   6      561.61      549.67      8.25 o 
   5   6   6      227.13      237.61      5.05 o 
   6   6   6    13371.33    14154.11    148.27 o 
   7   6   6      630.86      649.59     12.80 o 
   8   6   6       54.78       54.58      2.56 o 
   9   6   6       14.21       15.21      3.40 o 
  10   6   6       37.93       33.82      5.50 o 
  11   6   6       58.09       64.10      8.36 o 
 -12   7   6       53.43       52.73      6.26 o 
 -11   7   6      151.48      168.71      8.79 o 
  -9   7   6        7.51       10.16      8.66 o 
  -8   7   6       18.02       16.94      8.28 o 
  -7   7   6       87.78       90.24      6.91 o 
  -6   7   6        4.87        8.04      5.24 o 
  -5   7   6       12.05       10.79      3.73 o 
  -4   7   6     1777.97     1819.60     48.37 o 
  -3   7   6      676.75      705.01      7.46 o 
  -2   7   6        0.06        2.46      1.21 o 
  -1   7   6       17.20       20.00      2.04 o 
   0   7   6      285.91      293.30      4.53 o 
   1   7   6       59.50       81.74      3.24 o 
   2   7   6      194.47      205.26      5.09 o 
   3   7   6      138.68      134.20      8.12 o 
   4   7   6      281.41      270.65     17.69 o 
   5   7   6       28.34       25.64      2.60 o 
   6   7   6       11.04        6.42      3.92 o 
   7   7   6       33.44       32.13      4.32 o 
   8   7   6      259.89      269.77      4.36 o 
   9   7   6        4.42       44.06     38.77 o 
  10   7   6      174.94      157.83      8.05 o 
 -11   8   6       15.31        6.48      7.15 o 
 -10   8   6        1.86        0.69      6.32 o 
  -9   8   6       90.31       88.79      6.66 o 
  -8   8   6       25.61       33.82      5.78 o 
  -7   8   6      171.14      201.39      9.05 o 
  -6   8   6      122.03      120.00      6.69 o 
  -5   8   6      126.13      139.26      5.48 o 
  -4   8   6      124.73      109.70      6.22 o 
  -3   8   6      254.30      276.24      6.30 o 
  -2   8   6       22.88       31.89      2.78 o 
  -1   8   6       31.45       34.78      2.77 o 
   0   8   6      201.82      209.01      4.01 o 
   1   8   6     5000.34     5428.62     58.74 o 
   2   8   6     1639.59     1659.02     21.25 o 
   3   8   6        2.85        2.69      1.86 o 
   4   8   6      559.74      538.34     14.56 o 
   5   8   6       16.15       19.04      2.25 o 
   6   8   6        9.25      158.10     15.43 o 
   7   8   6      110.12       84.80      3.72 o 
   8   8   6       32.82      624.11     21.83 o 
   9   8   6      196.38      254.42     80.37 o 
 -10   9   6       44.00       51.19     11.29 o 
  -9   9   6       33.13       27.10     10.54 o 
  -8   9   6      120.55      123.68     10.92 o 
  -7   9   6        1.22        1.51      8.66 o 
  -6   9   6      138.40      123.32      7.58 o 
  -5   9   6       41.71       37.27     15.06 o 
  -4   9   6      172.63      169.77     16.19 o 
  -3   9   6        9.57        8.26      1.41 o 
  -2   9   6       41.84       38.21      2.90 o 
  -1   9   6       13.21       16.12      2.29 o 
   0   9   6      626.02      580.37      7.82 o 
   1   9   6      239.55      248.76      5.06 o 
   2   9   6      605.92      601.36     25.42 o 
   3   9   6        0.36        1.72      1.86 o 
   4   9   6       77.37       82.50      2.97 o 
   5   9   6       40.02       36.33      2.74 o 
   6   9   6        0.08      184.15    114.62 o 
   7   9   6      325.39      315.74     10.38 o 
   8   9   6      628.90      581.31     16.73 o 
  -9  10   6       42.23       44.65      7.60 o 
  -8  10   6      139.57      152.45     13.17 o 
  -7  10   6      229.97      211.47     17.50 o 
  -6  10   6       28.48       26.35      9.79 o 
  -5  10   6       20.78       28.23      9.03 o 
  -4  10   6       35.67       30.68      7.84 o 
  -3  10   6      142.94      138.94      3.28 o 
  -2  10   6       45.04       40.73      3.78 o 
  -1  10   6      205.45      224.87      6.48 o 
   0  10   6      218.17      224.66      5.25 o 
   1  10   6      169.52      172.61      4.10 o 
   2  10   6       19.74       20.30      3.39 o 
   3  10   6      682.08      683.98     16.19 o 
   4  10   6       21.89       24.74      2.80 o 
   5  10   6       22.44       30.28      5.88 o 
   6  10   6        0.90        2.23      5.95 o 
   7  10   6        1.49        3.84      6.64 o 
  -7  11   6       65.54       96.37      7.63 o 
  -6  11   6       69.90       78.30     11.29 o 
  -5  11   6       52.01       50.91      8.23 o 
  -4  11   6      472.83      443.15     15.32 o 
  -3  11   6       16.32       18.81      4.46 o 
  -2  11   6      148.89      159.36      5.53 o 
  -1  11   6      279.97      272.28      5.55 o 
   0  11   6       78.34       83.01      4.67 o 
   1  11   6       37.09       35.85      2.83 o 
   2  11   6      224.04      221.89      4.54 o 
   3  11   6        6.53        8.32      3.08 o 
   4  11   6       16.36       10.54     10.54 o 
   5  11   6       25.08      171.06    111.99 o 
   6  11   6        2.88       24.38     21.27 o 
  -5  12   6       53.03       45.16      8.61 o 
  -4  12   6      174.76      174.98      8.28 o 
  -3  12   6      337.03      299.63     13.93 o 
  -2  12   6      766.29      792.37     21.46 o 
  -1  12   6       51.84       52.68      7.98 o 
   0  12   6      759.05      746.09     15.71 o 
   1  12   6       30.23       27.88      3.70 o 
   2  12   6        7.33        5.98      3.80 o 
   3  12   6        1.87        2.26     10.54 o 
 -14   1   7       65.58       69.68      5.40 o 
 -13   1   7        1.98        2.32      4.12 o 
 -12   1   7      140.65      147.64      4.70 o 
 -11   1   7       10.23       10.55      3.22 o 
 -10   1   7       72.71       73.82      2.91 o 
  -9   1   7      140.14      149.99      2.85 o 
  -8   1   7       10.12       14.66      1.56 o 
  -7   1   7      170.04      156.08      2.57 o 
  -6   1   7        0.18        0.87      1.13 o 
  -5   1   7      151.30      133.42      2.24 o 
  -4   1   7     5906.53     6402.02     45.79 o 
  -3   1   7     2215.98     2083.38     16.02 o 
  -2   1   7     1472.44     1299.85     10.39 o 
  -1   1   7      186.77      293.40      3.34 o 
   0   1   7     6347.25     6643.65     51.00 o 
   1   1   7      699.42      648.99      8.10 o 
   2   1   7      183.96      232.50      3.69 o 
   3   1   7     1130.69     1059.18     10.85 o 
   4   1   7       24.30       18.33      1.74 o 
   5   1   7      246.07      221.95      3.71 o 
   6   1   7      875.15      893.46     12.55 o 
   7   1   7      360.42      366.39      4.92 o 
   8   1   7      134.63      138.52      3.19 o 
   9   1   7        0.86        2.63      2.14 o 
  10   1   7       36.50       38.26      4.87 o 
  11   1   7      235.91      248.26      5.66 o 
  12   1   7        5.31        6.60      4.21 o 
 -14   2   7        4.36        6.34      5.41 o 
 -13   2   7       11.29        5.36      3.88 o 
 -12   2   7      163.12      172.50      4.50 o 
 -11   2   7       68.80       58.11      3.45 o 
 -10   2   7        1.13        1.06      2.19 o 
  -9   2   7      119.22      126.05      2.69 o 
  -8   2   7     1282.70     1287.40     10.65 o 
  -7   2   7     1543.67     1647.19     12.66 o 
  -6   2   7       34.17       60.48      1.75 o 
  -5   2   7     1890.45     1975.96     15.58 o 
  -4   2   7      295.48      358.56      3.98 o 
  -3   2   7     2851.90     3041.89     40.65 o 
  -2   2   7      861.61      862.32      7.21 o 
  -1   2   7      350.39      287.31      2.94 o 
   0   2   7     3427.62     3231.05     28.86 o 
   1   2   7      159.64      130.82      1.96 o 
   2   2   7     1728.69     2065.01     22.52 o 
   3   2   7      422.15      414.64      6.25 o 
   4   2   7      156.98      159.02      2.41 o 
   5   2   7      587.10      619.83      7.11 o 
   6   2   7       26.18       29.50      1.17 o 
   7   2   7      263.46      273.83      3.84 o 
   8   2   7      571.52      550.64      6.17 o 
   9   2   7       46.27       49.62      2.94 o 
  10   2   7      222.00      232.54      5.42 o 
  11   2   7        0.40        1.25      4.28 o 
  12   2   7        0.83        0.79      3.36 o 
 -13   3   7       38.27       46.36      6.10 o 
 -12   3   7      779.32      725.82     11.78 o 
 -11   3   7        2.79        0.46      2.27 o 
 -10   3   7      343.17      324.44      5.37 o 
  -9   3   7      111.33      119.88      3.30 o 
  -8   3   7     1177.65     1065.22     11.26 o 
  -7   3   7      239.42      241.50      3.34 o 
  -6   3   7      229.27      195.78      2.68 o 
  -5   3   7     1373.13     1440.05     12.86 o 
  -4   3   7      867.19      888.55     10.92 o 
  -3   3   7     6686.57     7336.28     51.94 o 
  -2   3   7        3.40        5.17      2.38 o 
  -1   3   7       26.07       32.23      1.27 o 
   0   3   7      592.70      475.60      5.66 o 
   1   3   7      769.41      730.92      7.82 o 
   2   3   7      429.50      478.19      5.36 o 
   3   3   7     2469.72     2675.00     28.81 o 
   4   3   7     1235.40     1460.04     13.10 o 
   5   3   7      102.08       92.91      2.46 o 
   6   3   7        0.54        2.43      1.21 o 
   7   3   7        0.01        0.84      1.46 o 
   8   3   7       18.64       34.34      8.96 o 
   9   3   7        1.58        4.60      1.52 o 
  10   3   7      445.77      448.63      7.28 o 
  11   3   7       40.74       51.90      3.08 o 
 -13   4   7      159.18      166.25      8.47 o 
 -12   4   7      137.36      140.68      6.87 o 
 -11   4   7      267.02      264.15      3.74 o 
 -10   4   7       14.61       14.59      1.26 o 
  -9   4   7      337.38      310.24      3.68 o 
  -8   4   7        1.95        1.89      0.89 o 
  -7   4   7       62.96       81.11      1.67 o 
  -6   4   7      524.52      541.30      7.66 o 
  -5   4   7      181.10      191.79      4.11 o 
  -4   4   7      484.58      590.93      6.30 o 
  -3   4   7     2317.47     2482.04     21.02 o 
  -2   4   7     2489.38     2515.26     23.71 o 
  -1   4   7      299.89      235.86      3.07 o 
   0   4   7        2.09        3.84      1.28 o 
   1   4   7      217.17      238.40      3.53 o 
   2   4   7     1168.33     1238.78     14.86 o 
   3   4   7      175.45      197.57      4.69 o 
   4   4   7      630.10      704.60     10.27 o 
   5   4   7      222.80      198.44      2.97 o 
   6   4   7      637.14      629.18      7.78 o 
   7   4   7      574.55      602.78     22.64 o 
   8   4   7      832.42      809.08      8.98 o 
   9   4   7      198.83      189.97      3.65 o 
  10   4   7        0.01        3.16      2.43 o 
  11   4   7        0.19        0.84      3.30 o 
 -13   5   7       11.56       11.36      5.16 o 
 -12   5   7      254.66      291.45      8.51 o 
 -11   5   7       23.36       21.77      3.83 o 
 -10   5   7      960.40      889.03     13.76 o 
  -9   5   7      838.42      903.40     13.54 o 
  -8   5   7       34.57       29.80      6.40 o 
  -7   5   7     1818.92     1843.29     24.03 o 
  -6   5   7        0.39        2.63      2.94 o 
  -5   5   7      125.21      116.63      3.60 o 
  -4   5   7      859.33      804.37     11.33 o 
  -3   5   7      252.07      290.70      3.61 o 
  -2   5   7       25.31       22.43      2.62 o 
  -1   5   7       51.11       76.71      2.25 o 
   0   5   7      164.95      199.00      3.56 o 
   1   5   7      163.08      141.68      2.98 o 
   2   5   7      462.44      476.51      8.33 o 
   3   5   7      321.31      352.25      5.94 o 
   4   5   7      178.50      186.40     10.49 o 
   5   5   7       79.12       83.40      2.58 o 
   6   5   7      158.42      127.17      9.25 o 
   7   5   7       27.50       23.34      1.68 o 
   8   5   7        5.83        6.63      1.21 o 
   9   5   7      216.44      223.05      4.95 o 
  10   5   7        5.74        6.14      3.05 o 
  11   5   7        0.00        0.80      3.36 o 
 -12   6   7       29.17       37.63      6.34 o 
 -11   6   7        3.96       11.23      4.07 o 
 -10   6   7        7.09       28.49     10.35 o 
  -9   6   7        1.14        2.17      7.41 o 
  -8   6   7       31.99       34.55      4.64 o 
  -7   6   7      114.32      135.12      6.48 o 
  -6   6   7      363.08      367.02      9.54 o 
  -5   6   7      996.59      932.04     13.09 o 
  -4   6   7      374.20      406.23     12.08 o 
  -3   6   7        6.21       10.94      1.22 o 
  -2   6   7       28.94       49.06      1.87 o 
  -1   6   7      735.39      754.68      7.86 o 
   0   6   7     2965.17     3052.44     29.21 o 
   1   6   7       78.59       72.43      2.57 o 
   2   6   7       96.74       93.30      3.68 o 
   3   6   7      848.14      873.72     11.87 o 
   4   6   7       27.91       13.02      2.81 o 
   5   6   7      143.71      153.66      6.27 o 
   6   6   7     2025.36     1966.16     44.65 o 
   7   6   7        7.14        8.17      2.03 o 
   8   6   7       78.69       59.55      4.48 o 
   9   6   7        0.69        1.43      2.32 o 
  10   6   7        8.15        6.94      5.29 o 
 -12   7   7        7.01       12.63      6.67 o 
 -11   7   7      228.48      150.19    129.11 o 
 -10   7   7       23.97       36.88      6.32 o 
  -9   7   7      460.05      444.18     16.56 o 
  -8   7   7        8.45        5.27      8.28 o 
  -7   7   7      130.62      120.93      9.22 o 
  -6   7   7     1439.05     1318.10     21.82 o 
  -5   7   7      238.12      256.22      6.94 o 
  -4   7   7      183.12      192.68      8.47 o 
  -3   7   7      318.11      313.34     11.16 o 
  -2   7   7      120.64      123.77      3.28 o 
  -1   7   7       92.16       82.20      3.06 o 
   0   7   7      276.53      291.71      5.10 o 
   1   7   7        5.10       10.08      1.91 o 
   2   7   7        2.01        4.68      3.31 o 
   3   7   7       18.93       25.02      2.93 o 
   4   7   7      851.64      834.23     11.62 o 
   5   7   7      622.66      624.15      8.17 o 
   6   7   7        7.04        4.85      4.35 o 
   7   7   7       46.55       33.36      4.57 o 
   8   7   7        0.44       45.38     48.75 o 
   9   7   7      139.97      150.58      7.87 o 
  10   7   7       14.85       24.66     16.56 o 
 -11   8   7       30.71       21.46     10.92 o 
 -10   8   7       39.22       38.02     10.54 o 
  -9   8   7       31.10       27.68      8.38 o 
  -8   8   7       76.49       60.82      7.05 o 
  -7   8   7      263.49      259.50      8.74 o 
  -6   8   7      295.11      256.85      7.78 o 
  -5   8   7      173.02      185.05      6.03 o 
  -4   8   7      360.18      339.42     12.61 o 
  -3   8   7       65.36       69.65      2.15 o 
  -2   8   7       87.19       85.50      2.23 o 
  -1   8   7       21.11       16.96      2.56 o 
   0   8   7       24.37       20.46      2.28 o 
   1   8   7        4.10        4.88      2.59 o 
   2   8   7       95.87       96.49      5.89 o 
   3   8   7       77.35       85.40      5.87 o 
   4   8   7        3.41        2.63      2.62 o 
   5   8   7      203.11      195.08      4.64 o 
   6   8   7        0.10        0.79      1.68 o 
   7   8   7       49.61       49.78     12.80 o 
   8   8   7     1481.08     1571.57    252.58 o 
   9   8   7      190.28      189.91     48.75 o 
 -10   9   7       11.72       23.71     10.92 o 
  -9   9   7        0.86       -1.51     10.16 o 
  -8   9   7       12.06       14.68      9.79 o 
  -7   9   7      121.02      105.58     14.12 o 
  -6   9   7       14.06       17.32      9.03 o 
  -5   9   7       99.22       93.57      6.32 o 
  -4   9   7     1158.64     1122.46     35.01 o 
  -3   9   7        0.59        1.45      1.65 o 
  -2   9   7      109.82      115.11      2.74 o 
  -1   9   7       44.94       42.93      2.97 o 
   0   9   7      210.60      208.81      4.44 o 
   1   9   7      149.79      133.47      3.70 o 
   2   9   7        0.91        1.92      2.52 o 
   3   9   7       17.07       20.54      2.58 o 
   4   9   7        7.19        8.02      2.28 o 
   5   9   7      613.01      601.52      9.56 o 
   6   9   7      239.34      240.12      6.21 o 
   7   9   7       68.84      209.51    138.34 o 
   8   9   7       90.75      226.09     84.88 o 
  -9  10   7       45.44       42.91     12.05 o 
  -8  10   7        4.10        1.88     10.54 o 
  -7  10   7       67.85       70.75      7.85 o 
  -6  10   7      136.98      147.56     18.07 o 
  -5  10   7        3.20        2.26      6.12 o 
  -4  10   7      853.81      811.59     13.16 o 
  -3  10   7      210.09      187.27      3.76 o 
  -2  10   7      122.52      124.20      2.90 o 
  -1  10   7      496.64      507.03     13.75 o 
   0  10   7      861.29      853.33     11.40 o 
   1  10   7      228.35      231.47      4.70 o 
   2  10   7      333.06      332.73      7.27 o 
   3  10   7        9.05       11.51      5.02 o 
   4  10   7        8.52        6.83      4.96 o 
   5  10   7        1.01        6.61      7.10 o 
   6  10   7       41.95       66.82     26.73 o 
   7  10   7       17.00       16.06      8.27 o 
  -7  11   7        0.65        3.39     10.92 o 
  -6  11   7       60.86       81.31     18.07 o 
  -5  11   7       37.83       37.18      6.78 o 
  -4  11   7       57.08       51.63      5.09 o 
  -3  11   7        0.58        6.78      4.88 o 
  -2  11   7       51.32       43.05      3.36 o 
  -1  11   7        4.31        4.78      1.97 o 
   0  11   7       10.79       12.72      3.07 o 
   1  11   7       46.26       45.18      2.89 o 
   2  11   7       84.64       88.69      3.93 o 
   3  11   7      305.36      313.69      6.14 o 
   4  11   7      383.59      392.35     17.32 o 
   5  11   7      117.99      149.14      8.05 o 
  -5  12   7       21.69       25.22     10.16 o 
  -3  12   7       24.41       23.71      8.66 o 
  -2  12   7      366.87      351.46     10.16 o 
  -1  12   7        0.73       -0.48      2.99 o 
   0  12   7       70.70       68.47      3.52 o 
   1  12   7      276.89      270.34      7.45 o 
   2  12   7        7.13        7.78      3.06 o 
   3  12   7       78.80       75.42      6.67 o 
 -14   0   8      500.93      467.30     36.89 o 
 -13   0   8      173.05      187.08     10.92 o 
 -12   0   8      868.85      877.29     12.93 o 
 -11   0   8      841.76      806.75     14.44 o 
 -10   0   8        7.46        7.35      4.23 o 
  -9   0   8      329.96      336.61      6.96 o 
  -8   0   8      114.05      151.88      3.77 o 
  -7   0   8     3326.73     3298.72     36.26 o 
  -6   0   8    10843.18    12038.39    120.31 o 
  -5   0   8      217.86      168.52      3.53 o 
  -4   0   8     3753.86     4671.89     58.89 o 
  -3   0   8    19119.18    19894.05    248.19 o 
  -2   0   8     5676.56     6144.85     75.57 o 
  -1   0   8       74.65       88.65      3.19 o 
   0   0   8      581.69      774.16     11.31 o 
   1   0   8     2859.97     3075.83     39.12 o 
   2   0   8     5413.31     5195.48     79.24 o 
   3   0   8     5750.05     6275.41     76.47 o 
   4   0   8      419.02      500.11     12.23 o 
   5   0   8      185.51      185.30      3.76 o 
   6   0   8      451.70      491.96      8.28 o 
   7   0   8       89.52      101.81      4.12 o 
   8   0   8       25.66       23.88      3.59 o 
   9   0   8        3.92        2.98      3.59 o 
  10   0   8     2720.78     2755.33     43.65 o 
  11   0   8      175.00      178.52      7.44 o 
  12   0   8     2236.55     2189.66     41.97 o 
 -14   1   8       52.60       45.50      5.15 o 
 -13   1   8      294.92      281.26      9.83 o 
 -12   1   8      422.35      458.37      7.92 o 
 -11   1   8      231.61      223.51      5.18 o 
 -10   1   8       11.24       23.08      5.42 o 
  -9   1   8      252.11      256.73      7.41 o 
  -8   1   8       12.05       10.94      1.60 o 
  -7   1   8       26.44       13.19      1.75 o 
  -6   1   8      113.60      104.56      2.02 o 
  -5   1   8      202.57      209.77      3.16 o 
  -4   1   8       23.84       19.32      1.48 o 
  -3   1   8     1381.38     1285.62     11.65 o 
  -2   1   8     1637.95     1483.20     13.15 o 
  -1   1   8     1013.85     1256.02     10.93 o 
   0   1   8     3556.85     3820.03     30.08 o 
   1   1   8      623.54      634.90      9.33 o 
   2   1   8     2807.73     2913.75     30.99 o 
   3   1   8      227.39      183.73      2.98 o 
   4   1   8      268.20      294.83      4.62 o 
   5   1   8      479.51      534.70      7.92 o 
   6   1   8      145.34      175.33      3.46 o 
   7   1   8       10.79       12.45      1.94 o 
   8   1   8      475.78      486.36      6.41 o 
   9   1   8      125.38      123.31      4.13 o 
  10   1   8      472.00      459.07      8.53 o 
  11   1   8       42.01       48.53      6.29 o 
  12   1   8      283.62      289.41      6.94 o 
 -14   2   8      176.18      166.82      8.15 o 
 -13   2   8      320.95      336.54     13.30 o 
 -12   2   8      152.82      152.18      5.70 o 
 -11   2   8      215.31      228.71      5.95 o 
 -10   2   8      454.02      452.23      5.92 o 
  -9   2   8      208.14      196.07      3.32 o 
  -8   2   8       12.47       20.62      1.86 o 
  -7   2   8     1033.62     1034.40      8.53 o 
  -6   2   8      175.73      164.82      2.75 o 
  -5   2   8      687.39      632.55      6.34 o 
  -4   2   8        0.03        8.54      1.16 o 
  -3   2   8      192.67      200.80      3.56 o 
  -2   2   8     1219.54     1153.27      9.44 o 
  -1   2   8     2478.23     2296.57     17.19 o 
   0   2   8     9836.24    10133.17     70.27 o 
   1   2   8     7086.75     7815.99     66.99 o 
   2   2   8      994.13     1011.10     12.38 o 
   3   2   8      133.10      141.42      2.96 o 
   4   2   8      218.64      212.21      3.60 o 
   5   2   8        0.15        0.80      1.52 o 
   6   2   8      119.09      110.70      3.21 o 
   7   2   8        3.59        3.27      2.46 o 
   8   2   8       22.95       19.65      2.49 o 
   9   2   8     1007.58     1066.87     11.69 o 
  10   2   8      204.43      203.66      4.86 o 
  11   2   8       74.43       75.09      3.99 o 
 -13   3   8       14.03        6.72      4.37 o 
 -12   3   8       93.58       92.82      4.85 o 
 -11   3   8       33.29       40.07      2.76 o 
 -10   3   8      114.89      112.79      3.77 o 
  -9   3   8      602.69      622.29      7.17 o 
  -8   3   8      150.89      154.81     11.89 o 
  -7   3   8      317.35      292.95      4.00 o 
  -6   3   8        4.37        5.89      1.27 o 
  -5   3   8     1517.43     1572.90     13.80 o 
  -4   3   8       81.93      105.26      1.97 o 
  -3   3   8     6024.49     6724.94     48.20 o 
  -2   3   8     3123.23     3280.38     24.29 o 
  -1   3   8     1068.73     1006.45      9.27 o 
   0   3   8      192.69      205.23      3.59 o 
   1   3   8     3301.04     3922.75     35.15 o 
   2   3   8       53.43       58.13      1.56 o 
   3   3   8       32.20       41.14      1.01 o 
   4   3   8      224.95      211.74      3.41 o 
   5   3   8      183.10      186.34      3.81 o 
   6   3   8      165.45      170.27      2.74 o 
   7   3   8       18.77       17.06      1.04 o 
   8   3   8     2538.95     2491.03     27.76 o 
   9   3   8      247.86      257.75      4.70 o 
  10   3   8      504.53      487.50      6.76 o 
  11   3   8       60.48       60.94      3.23 o 
 -13   4   8       72.87       76.47      8.59 o 
 -12   4   8      205.45      215.26      6.86 o 
 -11   4   8       46.16       42.58      1.52 o 
 -10   4   8       33.64       29.56      1.65 o 
  -9   4   8      602.17      562.57      6.84 o 
  -8   4   8      119.26      110.26      2.93 o 
  -7   4   8      116.78      100.81      2.15 o 
  -6   4   8      728.28      765.95      7.04 o 
  -5   4   8     1091.21     1184.68     11.02 o 
  -4   4   8     1782.76     1747.52     20.31 o 
  -3   4   8       85.65       49.86      1.86 o 
  -2   4   8      479.19      458.49      5.38 o 
  -1   4   8       59.35       48.55      1.75 o 
   0   4   8      149.52      154.47      2.70 o 
   1   4   8       57.92       66.41      2.13 o 
   2   4   8      618.33      546.57     11.90 o 
   3   4   8      152.65      146.31      2.64 o 
   4   4   8      286.31      314.66      5.71 o 
   5   4   8        0.47        2.20      1.22 o 
   6   4   8        0.08        1.12      1.08 o 
   7   4   8       44.53       48.09      3.94 o 
   8   4   8      597.79      542.81      8.24 o 
   9   4   8        9.28       15.54      2.26 o 
  10   4   8       36.84       38.44      2.97 o 
  11   4   8        6.45        9.31      2.36 o 
 -13   5   8      283.60      302.83     11.79 o 
 -12   5   8      148.17      149.50      6.53 o 
 -11   5   8       43.22       37.88      4.02 o 
 -10   5   8       47.17       45.43      6.40 o 
  -9   5   8       32.34       13.64      6.73 o 
  -8   5   8      583.80      563.39      9.62 o 
  -7   5   8     1031.13     1003.70     15.17 o 
  -6   5   8      658.95      623.07      8.85 o 
  -5   5   8       13.99       10.55      2.92 o 
  -4   5   8       68.31       69.77      1.57 o 
  -3   5   8      217.31      223.72      3.79 o 
  -2   5   8     1357.56     1456.38     13.07 o 
  -1   5   8      742.66      797.77      8.08 o 
   0   5   8     2607.04     2784.74     38.10 o 
   1   5   8        3.69        9.91      1.69 o 
   2   5   8      214.00      181.60      3.65 o 
   3   5   8       73.61       62.31      2.87 o 
   4   5   8      598.85      620.65      9.66 o 
   5   5   8      131.28      132.47      3.87 o 
   6   5   8       41.04       58.80     11.92 o 
   7   5   8       17.96       23.99      1.92 o 
   8   5   8      143.56      124.06      2.81 o 
   9   5   8       35.87       37.12      5.85 o 
  10   5   8       67.36       82.44      3.58 o 
  11   5   8        7.20        8.03      2.91 o 
 -12   6   8       19.82       10.98      8.04 o 
 -11   6   8      141.83      111.44      8.05 o 
 -10   6   8      121.15      127.23      7.13 o 
  -9   6   8       73.64       75.10      6.91 o 
  -8   6   8      151.54      135.51      7.17 o 
  -7   6   8        0.92        1.13      4.61 o 
  -6   6   8      232.71      230.22      9.58 o 
  -5   6   8      164.71      144.48      5.48 o 
  -4   6   8      349.12      365.65      4.60 o 
  -3   6   8      122.64      135.24      2.51 o 
  -2   6   8     1495.59     1681.93     20.57 o 
  -1   6   8      803.06      751.03      7.58 o 
   0   6   8        8.24        4.64      1.63 o 
   1   6   8      524.96      516.97      8.43 o 
   2   6   8       25.99       21.19      1.86 o 
   3   6   8     3093.31     3249.13     36.29 o 
   4   6   8     3592.43     3804.74     42.34 o 
   5   6   8      137.51      144.87      3.96 o 
   6   6   8      162.72      177.37      9.41 o 
   7   6   8        7.52        7.77      2.17 o 
   8   6   8       93.07       87.43      5.31 o 
   9   6   8      114.97       98.31      3.64 o 
  10   6   8       11.30        7.56      4.38 o 
 -12   7   8       69.23       87.02      9.38 o 
 -11   7   8      199.72      185.06     16.19 o 
 -10   7   8        1.35        0.17      6.91 o 
  -9   7   8       73.26       83.82      5.59 o 
  -8   7   8      462.83      403.02     11.84 o 
  -7   7   8      208.96      198.99      8.09 o 
  -6   7   8     2264.59     2229.18     47.43 o 
  -5   7   8        1.00        2.12      3.77 o 
  -4   7   8       71.64      111.66     54.02 o 
  -3   7   8       15.76       13.26      1.01 o 
  -2   7   8       38.24       57.89      1.98 o 
  -1   7   8      133.90      148.75      3.31 o 
   0   7   8      135.36      132.54      3.40 o 
   1   7   8      180.59      175.33      3.50 o 
   2   7   8      299.84      254.83      5.65 o 
   3   7   8      102.07      107.30      3.42 o 
   4   7   8      204.08      194.38      5.45 o 
   5   7   8        0.13       75.56     54.96 o 
   6   7   8        5.40        6.19      1.98 o 
   7   7   8        4.63        6.25      3.47 o 
   8   7   8      119.31      113.27      5.26 o 
   9   7   8       47.44       54.28      9.98 o 
 -11   8   8       99.13       87.71     12.42 o 
 -10   8   8       32.43       41.03     18.07 o 
  -9   8   8       10.36       12.80      9.41 o 
  -8   8   8      136.26      128.40      8.11 o 
  -7   8   8      865.63      831.52     23.71 o 
  -6   8   8       54.15       42.48      4.86 o 
  -5   8   8      116.82      120.47      6.11 o 
  -4   8   8      139.67      132.15      2.25 o 
  -3   8   8        8.74       11.84      4.01 o 
  -2   8   8      137.39      151.57      3.11 o 
  -1   8   8      636.87      629.34      7.14 o 
   0   8   8      736.09      714.91      9.43 o 
   1   8   8      551.40      506.17      7.17 o 
   2   8   8      116.05      110.13      3.21 o 
   3   8   8      115.35      117.09      3.99 o 
   4   8   8      280.65      283.17      5.33 o 
   5   8   8       59.01       50.14      3.38 o 
   6   8   8      183.90      167.00     10.67 o 
   7   8   8      122.30      135.53      4.77 o 
   8   8   8     1633.81     1600.50     77.35 o 
   9   8   8      301.49      313.91     12.49 o 
 -10   9   8        1.31        0.75      7.71 o 
  -9   9   8      100.45      136.64     19.95 o 
  -8   9   8       64.50       64.19      6.96 o 
  -7   9   8        0.50        1.16      4.93 o 
  -6   9   8      345.51      321.95      9.54 o 
  -5   9   8       94.19       97.97      6.22 o 
  -4   9   8        0.33        0.74      0.95 o 
  -3   9   8       31.82       38.00      2.04 o 
  -2   9   8        9.48       11.70      1.53 o 
  -1   9   8        5.77        6.72      1.67 o 
   0   9   8       30.54       33.90      3.11 o 
   1   9   8        0.64       15.81      6.03 o 
   2   9   8       73.22       63.12      3.27 o 
   3   9   8       32.70       36.21      2.25 o 
   4   9   8       44.28       34.24      2.88 o 
   5   9   8       47.56       44.09      2.94 o 
   6   9   8        0.25        0.37      1.99 o 
   7   9   8      393.57      431.50     13.17 o 
   8   9   8        0.06        0.14      8.70 o 
  -9  10   8        0.11        3.01     11.29 o 
  -8  10   8       44.47       56.84     19.20 o 
  -7  10   8       23.92       25.97     10.54 o 
  -6  10   8      153.96      157.80      7.77 o 
  -5  10   8       63.12       70.23      5.31 o 
  -4  10   8      290.91      287.70     13.55 o 
  -3  10   8       37.27       32.87      2.12 o 
  -2  10   8      359.81      378.31      5.76 o 
  -1  10   8        5.98       22.68      9.26 o 
   0  10   8      184.00      185.01      5.11 o 
   1  10   8        0.57        1.18      2.25 o 
   2  10   8       10.49        7.90      2.51 o 
   3  10   8      467.38      431.47      6.54 o 
   4  10   8       39.45       41.44      2.29 o 
   5  10   8        8.36        7.84      5.78 o 
   6  10   8      136.53      131.23      7.82 o 
  -7  11   8      189.57      197.25     21.83 o 
  -6  11   8      122.39      120.08     12.61 o 
  -5  11   8       41.70       36.36      5.88 o 
  -4  11   8        0.11        1.51     14.68 o 
  -3  11   8      518.29      559.98     67.93 o 
  -2  11   8      127.83      132.41      3.32 o 
  -1  11   8      231.29      212.29      4.20 o 
   0  11   8      175.14      163.00      5.23 o 
   1  11   8        6.50        4.81      2.65 o 
   2  11   8      132.00      122.48      4.26 o 
   3  11   8        2.67        6.02      2.85 o 
   4  11   8        9.96      118.56     77.54 o 
   5  11   8       71.94      102.57     11.86 o 
  -5  12   8       10.98       10.92      9.79 o 
  -4  12   8       95.95       94.11     17.69 o 
  -2  12   8      183.01      167.80      7.29 o 
  -1  12   8       34.18       33.70      3.92 o 
   0  12   8       24.39       22.42      2.47 o 
   1  12   8      101.06       95.80      3.86 o 
   2  12   8       59.67       51.47      3.90 o 
 -14   1   9       36.58       44.64      4.34 o 
 -13   1   9        0.14        0.09      4.97 o 
 -12   1   9      907.68      897.79     11.51 o 
 -11   1   9      559.49      548.11      8.96 o 
 -10   1   9     1540.26     1554.46     18.35 o 
  -9   1   9      979.08     1000.32      9.52 o 
  -8   1   9       29.43       33.84      2.12 o 
  -7   1   9        0.10        1.48      1.63 o 
  -6   1   9       64.90       87.12      2.15 o 
  -5   1   9      446.69      402.72      5.26 o 
  -4   1   9        3.38        3.43      1.44 o 
  -3   1   9      375.88      378.02      4.70 o 
  -2   1   9     6458.87     7163.90     86.37 o 
  -1   1   9      827.15      768.36      7.37 o 
   0   1   9       58.83       44.79      3.05 o 
   1   1   9      609.04      525.88      5.46 o 
   2   1   9     2877.40     2985.26     31.80 o 
   3   1   9     2274.82     2438.16     26.79 o 
   4   1   9      188.59      182.58      3.68 o 
   5   1   9     2061.63     2099.27     23.98 o 
   6   1   9      197.64      185.41      3.55 o 
   7   1   9      447.50      445.37      6.55 o 
   8   1   9      456.11      456.33      6.37 o 
   9   1   9        4.94        5.88      3.85 o 
  10   1   9        8.79        9.41      3.97 o 
  11   1   9       15.01       16.56      3.97 o 
 -14   2   9        8.48        6.67      5.05 o 
 -13   2   9       73.92       86.41      5.33 o 
 -12   2   9      506.57      504.14     15.85 o 
 -11   2   9      454.41      435.09      6.63 o 
 -10   2   9     1038.37     1024.43      9.97 o 
  -9   2   9      261.91      234.76      3.96 o 
  -8   2   9      225.83      211.73      3.16 o 
  -7   2   9        1.46        2.58      1.62 o 
  -6   2   9      143.71      160.75      2.65 o 
  -5   2   9     2844.13     3316.83     24.99 o 
  -4   2   9       16.98        5.86      1.57 o 
  -3   2   9     2488.02     2756.95     20.71 o 
  -2   2   9     1171.18     1201.98      9.86 o 
  -1   2   9     3519.18     3737.44     37.09 o 
   0   2   9     3064.65     3432.30     25.29 o 
   1   2   9      899.18      885.22     11.49 o 
   2   2   9      770.11      767.38      9.70 o 
   3   2   9      187.18      201.30      4.10 o 
   4   2   9      645.99      636.60      7.33 o 
   5   2   9     1470.74     1432.38     14.72 o 
   6   2   9        0.94        1.13      2.13 o 
   7   2   9      197.10      192.09      4.11 o 
   8   2   9       51.88       49.31      3.21 o 
   9   2   9      200.88      220.55      5.22 o 
  10   2   9      553.38      534.38      7.72 o 
  11   2   9        0.05        0.56      3.70 o 
 -13   3   9      199.68      221.58      8.62 o 
 -12   3   9        9.35       13.56      3.09 o 
 -11   3   9       56.46       51.82      5.17 o 
 -10   3   9       15.12       16.37      2.79 o 
  -9   3   9      223.95      230.91      3.50 o 
  -8   3   9     1632.17     1587.07     14.01 o 
  -7   3   9     1721.60     1898.29     17.08 o 
  -6   3   9        0.01        0.73      1.45 o 
  -5   3   9        7.00       10.83      1.18 o 
  -4   3   9       11.20        4.30      0.91 o 
  -3   3   9      189.99      197.70      2.59 o 
  -2   3   9     2539.64     2630.60     19.99 o 
  -1   3   9      462.10      444.82      5.12 o 
   0   3   9      373.10      308.20      4.17 o 
   1   3   9        3.64        1.81      1.25 o 
   2   3   9     3780.01     4246.03     37.99 o 
   3   3   9      148.25      123.36      3.35 o 
   4   3   9      214.55      244.70      3.53 o 
   5   3   9        5.62       11.11      2.57 o 
   6   3   9      291.59      275.30      4.88 o 
   7   3   9      113.12      121.61      3.74 o 
   8   3   9      936.23      913.10     10.40 o 
   9   3   9       43.45       40.96      2.90 o 
  10   3   9      132.63      117.92      3.93 o 
  11   3   9      129.46      128.71      4.59 o 
 -13   4   9      206.55      206.90      7.05 o 
 -12   4   9      121.32      121.19      5.74 o 
 -11   4   9      100.52       99.38      2.45 o 
 -10   4   9      149.95      138.46      3.33 o 
  -9   4   9      220.49      193.42      4.04 o 
  -8   4   9      103.47      104.06      3.06 o 
  -7   4   9      115.70      120.81      2.19 o 
  -6   4   9     1888.36     1832.29     20.09 o 
  -5   4   9      152.47      129.34      2.67 o 
  -4   4   9      592.04      516.61      6.23 o 
  -3   4   9     2740.26     2766.09     23.29 o 
  -2   4   9     2125.47     2454.51     20.92 o 
  -1   4   9      237.39      262.96      6.14 o 
   0   4   9     1174.05     1177.69     12.16 o 
   1   4   9        6.31        1.04      1.16 o 
   2   4   9     3686.37     3835.53     31.56 o 
   3   4   9      196.30      195.17      3.01 o 
   4   4   9       20.65       14.85      0.79 o 
   5   4   9     1439.14     1522.75     15.12 o 
   6   4   9      979.37      942.81     12.28 o 
   7   4   9        4.57       18.65      7.94 o 
   8   4   9        0.00        0.24      3.24 o 
   9   4   9       10.88       15.24      2.53 o 
  10   4   9       14.83       11.39      2.58 o 
  11   4   9        0.02        0.67      2.64 o 
 -13   5   9       13.77       14.60      4.71 o 
 -12   5   9      186.49      199.33      7.18 o 
 -11   5   9       50.49       59.15      5.33 o 
 -10   5   9      661.30      598.11     10.05 o 
  -9   5   9      210.85      180.76      7.58 o 
  -8   5   9        8.97        4.68      3.93 o 
  -7   5   9      215.15      222.78      7.77 o 
  -6   5   9      655.19      598.72      8.35 o 
  -5   5   9     1154.08     1150.31     13.16 o 
  -4   5   9        2.69        4.57      1.10 o 
  -3   5   9        5.43        3.73      1.43 o 
  -2   5   9      148.55      150.33      3.75 o 
  -1   5   9     4525.99     4833.67     39.22 o 
   0   5   9      100.70       66.81      1.91 o 
   1   5   9      175.99      156.60      4.18 o 
   2   5   9       19.27       15.07      1.59 o 
   3   5   9      297.24      346.39      5.30 o 
   4   5   9       10.35        7.20      1.91 o 
   5   5   9      118.60      117.27      2.34 o 
   6   5   9     1374.91     1364.46     14.30 o 
   7   5   9      164.30      157.62      5.42 o 
   8   5   9       16.01       14.19      3.14 o 
   9   5   9        5.26        3.74      2.21 o 
  10   5   9      144.74      154.12      4.00 o 
 -12   6   9       23.24       31.15      7.58 o 
 -11   6   9        8.12        7.36      5.97 o 
 -10   6   9       27.67       22.96      9.03 o 
  -9   6   9        3.17        4.43      5.41 o 
  -8   6   9       46.11       42.72      7.52 o 
  -7   6   9      149.92      137.80      6.22 o 
  -6   6   9      531.28      562.24     25.97 o 
  -5   6   9       31.38       29.25      3.79 o 
  -4   6   9       50.21       33.76      1.37 o 
  -3   6   9        3.43        4.17      1.18 o 
  -2   6   9     1290.25     1368.53     12.62 o 
  -1   6   9      582.88      579.36      6.54 o 
   0   6   9       41.71       35.34      1.97 o 
   1   6   9      952.28      926.60      9.65 o 
   2   6   9     1341.84     1296.18     13.78 o 
   3   6   9      777.18      758.53     22.82 o 
   4   6   9      122.51      137.86      5.57 o 
   5   6   9      419.37      419.43      8.18 o 
   6   6   9      506.01      449.91     10.63 o 
   7   6   9       29.31       24.86      1.64 o 
   8   6   9       28.93       25.77      6.74 o 
   9   6   9        5.11        2.23      2.09 o 
  10   6   9        8.17        6.37      4.41 o 
 -12   7   9       53.11       67.55      9.58 o 
 -11   7   9      239.59      258.60     15.43 o 
 -10   7   9      396.03      455.77     21.46 o 
  -9   7   9        2.05        0.20      7.69 o 
  -8   7   9      351.41      300.20      9.16 o 
  -7   7   9      148.48      199.11     16.32 o 
  -6   7   9       80.49       70.77      9.03 o 
  -5   7   9      759.47      774.07     12.80 o 
  -4   7   9      199.53      194.53      3.15 o 
  -3   7   9      523.92      542.89      6.14 o 
  -2   7   9      185.79      171.55      3.22 o 
  -1   7   9      223.19      230.75      3.74 o 
   0   7   9        6.07       18.08      3.01 o 
   1   7   9      215.30      191.74      3.69 o 
   2   7   9        4.10       10.85      2.11 o 
   3   7   9      332.23      306.51      6.11 o 
   4   7   9      266.09      253.42      9.07 o 
   5   7   9      123.50      122.71      3.92 o 
   6   7   9       75.02       67.77      3.04 o 
   7   7   9       18.61       19.16      5.01 o 
   8   7   9       97.72       88.42     15.25 o 
   9   7   9        1.66        6.13      7.92 o 
 -11   8   9        2.21        0.38     19.20 o 
 -10   8   9        1.59        1.76      6.59 o 
  -9   8   9       14.53        7.15      9.41 o 
  -8   8   9       15.39       27.10      9.41 o 
  -7   8   9       24.16       41.72      8.55 o 
  -6   8   9      207.68      186.75      8.85 o 
  -5   8   9       13.17       12.93      4.35 o 
  -4   8   9        4.36        5.24      1.13 o 
  -3   8   9        3.83        2.05      1.69 o 
  -2   8   9       24.38       29.70      2.64 o 
  -1   8   9      831.73      780.10      8.70 o 
   0   8   9      221.43      230.95      6.72 o 
   1   8   9       22.81       16.90      2.53 o 
   2   8   9     1689.50     1663.02     17.78 o 
   3   8   9      400.77      410.30      6.09 o 
   4   8   9       17.02       18.19      1.92 o 
   5   8   9      228.79      214.02      5.08 o 
   6   8   9      271.81      232.22      4.62 o 
   7   8   9        0.27        1.58      4.43 o 
   8   8   9     1153.68     1166.03     67.19 o 
  -9   9   9       11.82        8.06      7.71 o 
  -8   9   9      213.84      195.74     13.55 o 
  -7   9   9      257.56      261.24     13.55 o 
  -6   9   9       44.01       36.14     15.81 o 
  -5   9   9      175.12      165.40      7.82 o 
  -4   9   9      913.94      862.99      9.02 o 
  -3   9   9        0.01       24.79     25.72 o 
  -2   9   9      387.48      390.27      5.62 o 
  -1   9   9       89.90       90.56      2.79 o 
   0   9   9       90.67       90.05      2.66 o 
   1   9   9      190.77      159.19      4.06 o 
   2   9   9      599.27      582.16      7.93 o 
   3   9   9       15.03       15.39      2.21 o 
   4   9   9       21.67       21.11      2.15 o 
   5   9   9      130.14      156.49      3.39 o 
   6   9   9      246.82      261.02      5.18 o 
   7   9   9        3.44       66.86     64.93 o 
  -9  10   9       32.14       41.78     20.33 o 
  -8  10   9       29.71       73.45     28.04 o 
  -7  10   9      150.32      153.58     12.80 o 
  -6  10   9       84.09       91.42      7.58 o 
  -5  10   9       25.65       44.58     18.26 o 
  -4  10   9      158.70      177.68     23.78 o 
  -3  10   9        3.33       12.49      8.75 o 
  -2  10   9        3.18       19.38     12.77 o 
  -1  10   9       94.42       96.44      3.67 o 
   0  10   9       41.29       36.42      2.63 o 
   1  10   9      221.70      207.97      4.19 o 
   2  10   9        6.16       19.37     10.59 o 
   3  10   9       40.13       39.73      3.24 o 
   4  10   9        7.38       10.55      1.81 o 
   5  10   9        0.00        0.26      4.25 o 
   6  10   9       13.16       24.30     17.32 o 
  -7  11   9        2.05        1.13      7.45 o 
  -6  11   9       69.93       81.31     10.92 o 
  -5  11   9        2.32        4.52     15.06 o 
  -4  11   9        0.93        4.89      8.66 o 
  -3  11   9      429.18      618.07     28.61 o 
  -2  11   9      469.99      476.81      8.95 o 
  -1  11   9        3.21        2.29      2.15 o 
   0  11   9       71.99       79.73      3.57 o 
   1  11   9        1.55        1.86      2.10 o 
   2  11   9       40.10       51.59     13.40 o 
   3  11   9       20.75       18.67      2.48 o 
   4  11   9        0.17        0.10      5.77 o 
  -4  12   9      153.64      149.44     12.05 o 
  -3  12   9       20.34       23.34      6.78 o 
  -2  12   9      858.14      850.73     25.60 o 
  -1  12   9       50.68       52.55      3.04 o 
   0  12   9        5.23        3.47      2.47 o 
   1  12   9      473.43      477.14     10.11 o 
   2  12   9       47.62       56.06      3.29 o 
 -14   0  10       13.57       13.06      5.06 o 
 -13   0  10      223.63      251.45     12.80 o 
 -12   0  10      828.08      883.19     16.13 o 
 -11   0  10     1759.39     1871.36     24.97 o 
 -10   0  10     1858.61     1856.59     23.29 o 
  -9   0  10     2021.70     1985.03     28.69 o 
  -8   0  10     2293.21     2169.42     31.34 o 
  -7   0  10      626.23      630.42      9.67 o 
  -6   0  10       17.81       49.73      3.72 o 
  -5   0  10     4734.60     5234.41     54.53 o 
  -4   0  10      934.79      885.48     11.15 o 
  -3   0  10     7005.12     7886.78     99.82 o 
  -2   0  10      172.68      145.35      4.12 o 
  -1   0  10     4065.74     4304.63     58.91 o 
   0   0  10      792.85      738.82     11.18 o 
   1   0  10     3258.90     3145.75     40.86 o 
   2   0  10     5724.82     6038.34     75.59 o 
   3   0  10     7700.97     8196.89     99.75 o 
   4   0  10     4510.13     4913.85     61.37 o 
   5   0  10     1180.77     1205.48     30.11 o 
   6   0  10       79.54       80.93      5.65 o 
   7   0  10      189.72      188.31      6.60 o 
   8   0  10       20.41       22.21      4.73 o 
   9   0  10        0.74        1.14      3.85 o 
  10   0  10        3.74        4.58      4.88 o 
  11   0  10     1535.16     1653.07     50.06 o 
 -14   1  10       11.12       16.49      3.62 o 
 -13   1  10      637.14      633.67     23.65 o 
 -12   1  10      257.99      240.40      5.52 o 
 -11   1  10      314.47      318.28      5.42 o 
 -10   1  10      103.66      126.32      3.47 o 
  -9   1  10      192.64      192.84      4.16 o 
  -8   1  10      251.79      222.96      3.65 o 
  -7   1  10        4.46        5.43      1.71 o 
  -6   1  10      575.81      553.96      5.67 o 
  -5   1  10     2384.09     2803.38     23.66 o 
  -4   1  10        0.04        4.28      1.85 o 
  -3   1  10     1349.42     1419.52     13.05 o 
  -2   1  10     1283.50     1393.70     12.62 o 
  -1   1  10     2179.37     2083.21     17.57 o 
   0   1  10     1794.78     1759.18     14.98 o 
   1   1  10      943.03      980.78     10.52 o 
   2   1  10      517.82      465.79      7.01 o 
   3   1  10       47.68       59.02      6.10 o 
   4   1  10      556.88      650.61      8.50 o 
   5   1  10       64.00       68.90      2.86 o 
   6   1  10       39.02       51.70      2.55 o 
   7   1  10      151.75      142.71      3.52 o 
   8   1  10        3.43        2.44      2.19 o 
   9   1  10        7.88        8.73      3.37 o 
  10   1  10      926.04      902.77     13.65 o 
  11   1  10      158.26      168.63      6.04 o 
 -14   2  10      144.11      158.75      8.36 o 
 -13   2  10      166.40      175.94      5.23 o 
 -12   2  10       18.98       28.77      5.43 o 
 -11   2  10      758.35      755.08      8.26 o 
 -10   2  10        7.07        6.53      2.26 o 
  -9   2  10      308.82      294.58      4.37 o 
  -8   2  10      173.59      173.28      2.81 o 
  -7   2  10      536.63      554.15      5.42 o 
  -6   2  10      387.43      470.67      5.30 o 
  -5   2  10     1658.13     1554.58     12.89 o 
  -4   2  10    13957.65    15432.84    107.99 o 
  -3   2  10       18.02        6.34      1.14 o 
  -2   2  10      401.46      326.08      3.72 o 
  -1   2  10     6581.67     6868.71     48.96 o 
   0   2  10     1789.87     1823.48     17.72 o 
   1   2  10      534.33      566.23      7.99 o 
   2   2  10      638.64      692.82      9.34 o 
   3   2  10      152.64      166.93      3.62 o 
   4   2  10     1763.06     1664.74     16.99 o 
   5   2  10      570.02      558.83      7.29 o 
   6   2  10        5.05        6.95      2.30 o 
   7   2  10        2.40        2.61      3.17 o 
   8   2  10        1.70        2.28      2.47 o 
   9   2  10       40.28       33.61      2.95 o 
  10   2  10      245.23      225.85      4.91 o 
  11   2  10        5.11        2.99      3.63 o 
 -13   3  10       13.51       21.96      7.37 o 
 -12   3  10       12.72       10.09      3.10 o 
 -11   3  10       19.40       20.29      2.84 o 
 -10   3  10     1182.49     1181.14     10.34 o 
  -9   3  10        1.67        4.99      1.97 o 
  -8   3  10       10.21       14.28      1.47 o 
  -7   3  10      570.65      551.46      6.62 o 
  -6   3  10      571.87      627.38      6.39 o 
  -5   3  10      188.73      169.88      2.46 o 
  -4   3  10        3.26        6.41      1.20 o 
  -3   3  10     2845.54     3066.96     23.46 o 
  -2   3  10      231.60      252.40      3.33 o 
  -1   3  10        0.63        6.34      1.05 o 
   0   3  10     2592.23     2810.33     29.23 o 
   1   3  10     1011.62     1113.07     19.29 o 
   2   3  10     3066.62     3281.42     35.73 o 
   3   3  10      236.79      214.10      4.88 o 
   4   3  10      510.83      514.91      6.63 o 
   5   3  10       27.43       30.22      2.29 o 
   6   3  10       27.71       30.07      3.36 o 
   7   3  10       44.46       41.04      3.92 o 
   8   3  10      298.99      290.23      6.17 o 
   9   3  10       43.67       48.38      3.29 o 
  10   3  10       67.57       73.31      3.02 o 
  11   3  10        1.64        1.75      3.42 o 
 -13   4  10        2.23        1.99      5.43 o 
 -12   4  10      279.56      247.42      5.72 o 
 -11   4  10        4.89        5.86      2.21 o 
 -10   4  10      183.06      170.55      3.72 o 
  -9   4  10       96.89      108.88      3.10 o 
  -8   4  10       83.60       90.97      5.25 o 
  -7   4  10       17.97       31.94      1.57 o 
  -6   4  10      256.70      227.43      3.03 o 
  -5   4  10      246.57      183.62      2.72 o 
  -4   4  10       28.03       38.88      1.65 o 
  -3   4  10       75.52       91.56      2.57 o 
  -2   4  10      231.36      243.29      6.31 o 
  -1   4  10      110.41       83.28      2.61 o 
   0   4  10      106.43       73.31      2.93 o 
   1   4  10        6.02        5.57      1.30 o 
   2   4  10      146.93      123.14      2.50 o 
   3   4  10      152.98      152.88      3.28 o 
   4   4  10      651.62      657.60      8.17 o 
   5   4  10     1337.95     1353.51     13.31 o 
   6   4  10     1134.78     1125.43     13.03 o 
   7   4  10      121.20      119.00      3.73 o 
   8   4  10       71.89       61.12      3.19 o 
   9   4  10       50.82       45.16      2.92 o 
  10   4  10        9.55        6.60      2.94 o 
 -13   5  10      114.14      116.96      6.86 o 
 -12   5  10      348.65      361.82      7.84 o 
 -11   5  10        0.61        3.67      4.27 o 
 -10   5  10      176.74      150.06      5.35 o 
  -9   5  10      489.99      505.56     12.33 o 
  -8   5  10      490.92      460.37      8.67 o 
  -7   5  10      371.34      359.96      7.62 o 
  -6   5  10      988.61      942.00     11.60 o 
  -5   5  10        0.30        2.21      1.54 o 
  -4   5  10      836.14      872.69      9.20 o 
  -3   5  10      571.77      585.71      7.25 o 
  -2   5  10      866.23      967.50     10.58 o 
  -1   5  10      956.51      968.14      9.61 o 
   0   5  10       38.76       64.46      2.26 o 
   1   5  10     1086.37     1060.16     10.06 o 
   2   5  10        1.37        1.25      1.71 o 
   3   5  10      119.90      113.16      2.43 o 
   4   5  10      183.87      210.39      3.42 o 
   5   5  10       40.54       40.44      2.90 o 
   6   5  10       28.88       29.91      3.47 o 
   7   5  10       92.96       81.14      3.44 o 
   8   5  10       16.77       23.02      3.49 o 
   9   5  10        4.79        6.08      2.60 o 
  10   5  10       21.74       14.36      2.58 o 
 -12   6  10       47.32       70.57      7.50 o 
 -11   6  10       42.62       43.86      6.69 o 
 -10   6  10       16.60       21.18      6.37 o 
  -9   6  10      232.34      215.54      7.32 o 
  -8   6  10       34.04       40.39      4.97 o 
  -7   6  10      257.78      237.00      7.72 o 
  -6   6  10      172.97      175.94      6.64 o 
  -5   6  10      336.79      334.62      4.74 o 
  -4   6  10      316.65      306.72      4.28 o 
  -3   6  10        5.41        3.19      1.19 o 
  -2   6  10      327.69      293.85      4.43 o 
  -1   6  10      905.97      940.46      9.63 o 
   0   6  10       88.30       95.38      2.67 o 
   1   6  10      229.75      206.59      3.72 o 
   2   6  10      260.68      252.03      4.20 o 
   3   6  10      273.95      260.77      5.50 o 
   4   6  10      706.92      695.49     13.35 o 
   5   6  10      156.73      166.87      3.24 o 
   6   6  10      253.93      232.61      3.93 o 
   7   6  10      193.18      161.98      4.32 o 
   8   6  10       10.06       13.61      3.49 o 
   9   6  10       40.27       48.21      3.17 o 
 -11   7  10        0.68       -1.13     10.92 o 
 -10   7  10      240.32      229.24     14.30 o 
  -9   7  10       63.82       70.09      7.29 o 
  -8   7  10      256.92      239.58      9.30 o 
  -7   7  10       24.18       14.65      6.33 o 
  -6   7  10        5.65        3.76      7.53 o 
  -5   7  10      965.21      938.55     16.47 o 
  -4   7  10       10.35       14.00      1.49 o 
  -3   7  10        6.55       37.87     24.54 o 
  -2   7  10       42.92       39.52      1.82 o 
  -1   7  10       76.79       82.31      2.48 o 
   0   7  10       54.71       51.52      2.63 o 
   1   7  10      129.17      119.63      3.11 o 
   2   7  10      540.66      507.46      9.63 o 
   3   7  10        3.71        3.76      3.05 o 
   4   7  10       99.74      102.12      4.24 o 
   5   7  10      192.43      164.22      3.34 o 
   6   7  10        4.55        2.26      1.54 o 
   7   7  10      405.80      389.35      7.76 o 
   8   7  10      282.92      292.10      6.24 o 
   9   7  10      114.71      125.15      6.13 o 
 -11   8  10      131.30      152.45     14.68 o 
 -10   8  10        2.32        3.40      7.71 o 
  -9   8  10       31.95       46.68     17.69 o 
  -8   8  10      113.29      115.12      7.13 o 
  -7   8  10        0.56        1.31      6.48 o 
  -6   8  10        0.60        1.74      6.05 o 
  -5   8  10        3.78        5.47      9.77 o 
  -4   8  10     1040.68     1071.14     10.69 o 
  -3   8  10       66.38       66.83      2.29 o 
  -2   8  10       50.34       60.61      2.29 o 
  -1   8  10      426.03      412.99      8.44 o 
   0   8  10      193.74      198.15      3.77 o 
   1   8  10      419.22      416.56      5.98 o 
   2   8  10      174.41      160.30      5.69 o 
   3   8  10      177.29      179.12      6.74 o 
   4   8  10       75.32       72.17      3.18 o 
   5   8  10       50.63       49.46      2.19 o 
   6   8  10      420.05      409.12      6.96 o 
   7   8  10      146.10      122.43      4.95 o 
   8   8  10      198.58      222.17     18.74 o 
 -10   9  10       51.71       65.50     12.80 o 
  -9   9  10       76.24       71.52     11.67 o 
  -8   9  10      204.24      233.60     18.26 o 
  -7   9  10      215.73      229.24     13.17 o 
  -6   9  10      421.99      390.73     15.81 o 
  -5   9  10       65.41       64.50      7.72 o 
  -4   9  10      893.09      889.75      9.50 o 
  -3   9  10      253.51      249.13      4.05 o 
  -2   9  10       55.40       48.84      2.23 o 
  -1   9  10      696.92      664.63      7.81 o 
   0   9  10        4.44        6.74      1.98 o 
   1   9  10      760.14      712.77      9.09 o 
   2   9  10       34.23       33.71      2.19 o 
   3   9  10       98.95       91.85      2.85 o 
   4   9  10       20.88       18.15      2.19 o 
   5   9  10       14.10       25.35      4.14 o 
   6   9  10       56.49       57.15     12.71 o 
   7   9  10      160.85      181.53      8.77 o 
  -8  10  10      299.39      305.66     16.56 o 
  -7  10  10      224.95      203.53     19.20 o 
  -6  10  10       18.98       21.85      6.91 o 
  -5  10  10      486.05      483.33     17.32 o 
  -4  10  10      219.58      239.79     15.88 o 
  -3  10  10      138.45      144.99      3.19 o 
  -2  10  10        3.08        3.59      2.13 o 
  -1  10  10       11.77       14.55      2.43 o 
   0  10  10      438.15      447.05      5.93 o 
   1  10  10        5.26       13.01      5.07 o 
   2  10  10      237.88      230.55      5.48 o 
   3  10  10      198.71      193.05      4.18 o 
   4  10  10        4.63        9.42      4.07 o 
   5  10  10       24.54       22.02      3.22 o 
   6  10  10        0.89        0.33      4.74 o 
  -7  11  10       31.39       47.43     11.29 o 
  -6  11  10       19.10       17.69      9.79 o 
  -5  11  10       18.09       19.95      9.03 o 
  -4  11  10       45.37       40.17      7.98 o 
  -3  11  10       20.18      124.93     84.51 o 
  -2  11  10        3.12        2.31      1.86 o 
  -1  11  10      143.55      147.61      3.82 o 
   0  11  10       73.13       82.32      3.46 o 
   1  11  10      154.39      139.91      4.14 o 
   2  11  10       34.05       36.72      3.40 o 
   3  11  10      263.06      272.82      5.59 o 
   4  11  10      220.48      228.99      7.22 o 
  -4  12  10      211.41      203.09      7.77 o 
  -3  12  10       76.32      130.57     53.05 o 
  -2  12  10        3.50      156.03     83.38 o 
  -1  12  10        0.00        0.10      2.42 o 
   0  12  10       61.75       60.05      3.22 o 
   1  12  10       15.62       48.91     21.34 o 
 -14   1  11      274.99      261.63     14.29 o 
 -13   1  11      194.58      186.13      4.40 o 
 -12   1  11      365.65      371.77     14.23 o 
 -11   1  11      439.10      445.72      6.03 o 
 -10   1  11      669.62      707.82     29.52 o 
  -9   1  11      304.09      289.98      4.39 o 
  -8   1  11      999.56      950.92      9.06 o 
  -7   1  11       20.50       20.81      2.00 o 
  -6   1  11      464.54      432.81      5.30 o 
  -5   1  11     2741.58     2963.58     27.89 o 
  -4   1  11        0.01        1.54      2.08 o 
  -3   1  11      146.88      117.28      2.68 o 
  -2   1  11      100.82      189.17      3.00 o 
  -1   1  11      844.37      823.19      8.03 o 
   0   1  11     3419.84     3733.01     30.23 o 
   1   1  11       26.43       39.84      2.28 o 
   2   1  11       51.58       51.78      2.31 o 
   3   1  11      338.25      290.64      6.37 o 
   4   1  11     2222.79     2354.88     26.32 o 
   5   1  11       52.50       57.46      2.65 o 
   6   1  11      201.77      189.73      4.26 o 
   7   1  11      114.54      118.20      2.96 o 
   8   1  11        3.62        3.53      1.87 o 
   9   1  11      170.75      173.51      4.68 o 
  10   1  11      711.95      720.68     11.17 o 
  11   1  11       26.85       26.34      4.33 o 
 -14   2  11        9.46        8.67      8.21 o 
 -13   2  11       88.50       87.16      6.23 o 
 -12   2  11      717.16      686.30     10.27 o 
 -11   2  11       33.74       35.52      2.71 o 
 -10   2  11      373.16      339.84      5.43 o 
  -9   2  11      376.32      381.43      5.23 o 
  -8   2  11     1190.21     1136.31     10.86 o 
  -7   2  11      534.38      528.76      5.44 o 
  -6   2  11      267.69      246.78      3.55 o 
  -5   2  11      341.12      350.20      4.41 o 
  -4   2  11      219.34      151.15      2.95 o 
  -3   2  11      711.42      867.83      8.95 o 
  -2   2  11     1986.37     2211.78     17.12 o 
  -1   2  11      604.86      527.59     14.82 o 
   0   2  11     2789.69     3130.56     25.78 o 
   1   2  11       33.95       19.98      1.32 o 
   2   2  11      191.79      186.31      3.96 o 
   3   2  11        2.42        9.27      2.15 o 
   4   2  11      234.13      220.22      4.27 o 
   5   2  11      272.59      264.71      5.28 o 
   6   2  11      802.23      806.20     10.40 o 
   7   2  11      336.25      348.86      6.31 o 
   8   2  11      939.02      919.98     10.11 o 
   9   2  11        9.06       10.65      3.43 o 
  10   2  11        1.86        3.41      3.25 o 
  11   2  11        1.87        0.57      3.31 o 
 -13   3  11       61.00       51.09      4.92 o 
 -12   3  11       24.91       36.10      4.12 o 
 -11   3  11      203.70      188.20      4.02 o 
 -10   3  11       34.36       33.02      2.39 o 
  -9   3  11      776.00      754.26      8.87 o 
  -8   3  11     1616.07     1620.85     15.29 o 
  -7   3  11      687.44      665.27      7.32 o 
  -6   3  11      313.06      326.41      4.13 o 
  -5   3  11        0.43        1.69      1.58 o 
  -4   3  11      170.77      167.52      2.67 o 
  -3   3  11     1002.04     1035.46      9.19 o 
  -2   3  11      241.72      245.01      3.25 o 
  -1   3  11      173.23      188.93      2.75 o 
   0   3  11      245.20      232.43      3.20 o 
   1   3  11      683.73      660.09     12.51 o 
   2   3  11      420.18      389.01      6.96 o 
   3   3  11       57.69       58.47      3.58 o 
   4   3  11      875.89      866.97     10.36 o 
   5   3  11       21.45       14.23      2.03 o 
   6   3  11      211.91      225.22      5.54 o 
   7   3  11        1.13        2.09      3.15 o 
   8   3  11        4.10        2.34      3.21 o 
   9   3  11      317.83      293.99      5.68 o 
  10   3  11       76.76       79.93      3.21 o 
 -13   4  11      427.40      399.49     10.51 o 
 -12   4  11        3.72       19.52     10.63 o 
 -11   4  11        4.15        4.81      2.35 o 
 -10   4  11      140.18      139.38      3.57 o 
  -9   4  11       65.24       67.50      2.23 o 
  -8   4  11      380.74      380.96      4.55 o 
  -7   4  11     1790.06     1764.28     15.07 o 
  -6   4  11      435.31      414.56      4.72 o 
  -5   4  11       27.45       32.27      1.56 o 
  -4   4  11      375.99      421.97      4.66 o 
  -3   4  11      313.28      364.98      4.86 o 
  -2   4  11     1357.72     1214.19     11.59 o 
  -1   4  11      263.75      238.34      4.16 o 
   0   4  11       12.33        5.64      1.53 o 
   1   4  11     1082.06     1114.12     11.64 o 
   2   4  11      127.73      135.08      2.93 o 
   3   4  11        4.10        5.90      2.33 o 
   4   4  11      260.99      240.34      4.60 o 
   5   4  11      591.24      579.19      7.34 o 
   6   4  11        0.49       -0.04      2.76 o 
   7   4  11       80.41       77.83      4.07 o 
   8   4  11       51.99       53.19      3.26 o 
   9   4  11        2.65        3.30      2.65 o 
  10   4  11        2.14        1.35      3.13 o 
 -13   5  11      447.62      406.76     26.57 o 
 -12   5  11      125.98      117.41      5.93 o 
 -11   5  11      147.33      147.77      6.25 o 
 -10   5  11        0.52       -0.27      4.90 o 
  -9   5  11      126.55      120.83      5.51 o 
  -8   5  11      117.70      144.67      8.63 o 
  -7   5  11        0.33       28.75     15.47 o 
  -6   5  11      559.48      509.69      6.28 o 
  -5   5  11      232.06      264.18      4.25 o 
  -4   5  11       10.75       31.31     14.74 o 
  -3   5  11       15.42       11.63      2.36 o 
  -2   5  11      252.26      243.62      4.69 o 
  -1   5  11      923.86      932.38     10.69 o 
   0   5  11      374.91      350.06      4.51 o 
   1   5  11      285.04      282.22      5.52 o 
   2   5  11      154.45      135.67      2.93 o 
   3   5  11      515.86      463.00      5.77 o 
   4   5  11      478.20      449.58      6.57 o 
   5   5  11      152.31      138.47      3.87 o 
   6   5  11      144.58      143.75      4.53 o 
   7   5  11       10.16       14.72      2.91 o 
   8   5  11        6.13        5.35      3.02 o 
   9   5  11       51.46       51.01      3.12 o 
  10   5  11       17.03       18.82      3.73 o 
 -12   6  11       67.72       88.44      5.81 o 
 -11   6  11       17.62       21.05      5.16 o 
 -10   6  11       24.51       31.96      6.37 o 
  -9   6  11        7.79        8.28      6.12 o 
  -8   6  11       14.68       14.05      3.87 o 
  -7   6  11       43.42       33.95      6.54 o 
  -6   6  11       13.32       19.73      3.61 o 
  -5   6  11      648.90      717.63      7.57 o 
  -4   6  11        0.25        2.68      1.26 o 
  -3   6  11      232.77      229.47      3.49 o 
  -2   6  11      558.20      524.69      6.28 o 
  -1   6  11        8.76       14.30      1.63 o 
   0   6  11        1.49        4.34      2.09 o 
   1   6  11     1172.47     1079.72     10.72 o 
   2   6  11        0.00        0.66      2.09 o 
   3   6  11      107.22      110.13      2.65 o 
   4   6  11     2238.46     2228.01     20.28 o 
   5   6  11      491.36      488.67      5.54 o 
   6   6  11        0.06        0.27      2.28 o 
   7   6  11       30.28       29.32      3.19 o 
   8   6  11        3.09        4.90      3.67 o 
   9   6  11        8.87        5.18      2.72 o 
 -11   7  11      349.75      374.54     18.07 o 
 -10   7  11      483.44      483.33     19.20 o 
  -9   7  11       27.86       25.81      6.05 o 
  -8   7  11      516.17      438.10     23.71 o 
  -7   7  11      197.72      232.63     11.67 o 
  -6   7  11     1056.25      995.50     25.32 o 
  -5   7  11      353.77      347.34      5.38 o 
  -4   7  11      952.89      928.56     13.36 o 
  -3   7  11       73.76       85.72      2.34 o 
  -2   7  11       12.26       10.78      2.06 o 
  -1   7  11        0.08        0.23      1.56 o 
   0   7  11     1263.96     1332.43     13.24 o 
   1   7  11      297.94      314.17      5.50 o 
   2   7  11        1.75        4.64      1.98 o 
   3   7  11      491.87      427.99      5.77 o 
   4   7  11      335.66      342.09      4.91 o 
   5   7  11        6.97        9.58      1.28 o 
   6   7  11       69.32       59.20      2.83 o 
   7   7  11       41.24       58.89      3.97 o 
   8   7  11        0.03        0.87      4.15 o 
 -11   8  11      113.26      124.60     13.93 o 
 -10   8  11       21.91       13.55     19.57 o 
  -9   8  11      245.40      217.87     15.06 o 
  -8   8  11       13.77       13.17      9.03 o 
  -7   8  11       84.02       84.70      9.54 o 
  -6   8  11      297.42      321.05     49.59 o 
  -5   8  11      222.08      247.20     15.11 o 
  -4   8  11        0.05        1.66      1.52 o 
  -3   8  11      136.39      138.06      2.87 o 
  -2   8  11       10.09        8.96      1.52 o 
  -1   8  11      293.55      307.41      6.54 o 
   0   8  11     1594.77     1666.04     16.09 o 
   1   8  11      175.88      175.14      4.05 o 
   2   8  11       57.18       53.06      2.55 o 
   3   8  11       40.22       52.37      2.25 o 
   4   8  11      123.41      123.88      2.93 o 
   5   8  11       95.71       91.25      2.39 o 
   6   8  11      477.86      488.51     10.15 o 
   7   8  11       57.92       60.27      4.98 o 
   8   8  11      345.79      352.79     15.33 o 
 -10   9  11       75.89       97.49     13.55 o 
  -9   9  11       20.34       24.09     19.57 o 
  -8   9  11       29.00       51.95      8.09 o 
  -7   9  11       10.77       10.20      6.22 o 
  -6   9  11        3.29        2.37      6.86 o 
  -5   9  11       90.73      107.21      9.39 o 
  -4   9  11       85.24       79.66      2.46 o 
  -3   9  11       35.49       75.42     16.38 o 
  -2   9  11       56.90       55.30      2.51 o 
  -1   9  11      697.80      661.85      8.37 o 
   0   9  11       10.31       13.17      2.09 o 
   1   9  11      110.00      127.93      3.53 o 
   2   9  11        7.20        6.41      2.15 o 
   3   9  11       12.04       12.61      2.12 o 
   4   9  11        5.03       11.00      4.58 o 
   5   9  11       68.23       63.14      3.74 o 
   6   9  11      150.96      141.62      3.92 o 
   7   9  11        3.13        9.55     12.72 o 
  -8  10  11       88.98       71.52     20.33 o 
  -7  10  11      393.70      431.71     19.76 o 
  -6  10  11        0.12        3.39      9.03 o 
  -5  10  11       15.61       69.46     33.69 o 
  -4  10  11        6.59       86.20     67.94 o 
  -3  10  11      115.48      113.15      2.90 o 
  -2  10  11       36.81       42.71      2.85 o 
  -1  10  11      101.14      106.96      3.26 o 
   0  10  11      147.78      138.96      3.26 o 
   1  10  11       44.23       58.64      3.52 o 
   2  10  11       94.08       91.13      5.69 o 
   3  10  11        3.89       18.77      6.88 o 
   4  10  11      166.91      178.05      3.73 o 
   5  10  11        0.11        4.20      4.53 o 
  -6  11  11       11.08       11.29      6.22 o 
  -5  11  11      115.58      113.77      7.08 o 
  -4  11  11       10.63        8.22      4.69 o 
  -3  11  11       71.26       73.36      6.15 o 
  -2  11  11      375.08      386.73      6.05 o 
  -1  11  11        5.11        5.27      2.43 o 
   0  11  11        9.28       10.06      3.32 o 
   1  11  11       60.88       66.10      4.94 o 
   2  11  11      520.96      553.54     10.65 o 
   3  11  11       32.67       44.72     11.88 o 
  -3  12  11      938.15      875.89     15.38 o 
  -2  12  11        5.39        6.38      4.43 o 
  -1  12  11        9.21       12.26      2.72 o 
   0  12  11       38.22       42.96      2.79 o 
 -14   0  12      203.64      183.19      9.98 o 
 -13   0  12       10.44       11.52      4.33 o 
 -12   0  12       62.18       61.83      4.89 o 
 -11   0  12      100.57      109.74      4.50 o 
 -10   0  12     1042.54     1035.16     14.51 o 
  -9   0  12     2374.34     2326.00     28.73 o 
  -8   0  12     1523.61     1439.31     17.87 o 
  -7   0  12        8.68        3.46      2.42 o 
  -6   0  12      273.01      288.73      5.64 o 
  -5   0  12      262.74      197.69      5.64 o 
  -4   0  12      443.24      557.09      7.88 o 
  -3   0  12      461.07      349.89      7.41 o 
  -2   0  12    16848.71    18330.39    221.80 o 
  -1   0  12      202.22      274.91      6.48 o 
   0   0  12     5284.23     5689.80     72.26 o 
   1   0  12     1105.79     1116.06     16.63 o 
   2   0  12     1357.09     1296.62     18.90 o 
   3   0  12      244.67      286.97      4.52 o 
   4   0  12       59.23       62.58      2.08 o 
   5   0  12      259.56      252.89      7.15 o 
   6   0  12      467.95      461.12     13.55 o 
   7   0  12       28.10       26.73      5.65 o 
   8   0  12       43.46       47.13      5.46 o 
   9   0  12        1.26        1.71      5.57 o 
  10   0  12      263.23      258.47      8.65 o 
 -14   1  12       18.21       19.72      3.71 o 
 -13   1  12       15.11       17.69      2.53 o 
 -12   1  12       75.76       69.20      3.56 o 
 -11   1  12      578.05      549.75      8.08 o 
 -10   1  12     1018.75      938.43     10.98 o 
  -9   1  12       55.33       54.49      3.00 o 
  -8   1  12      409.85      432.32      5.76 o 
  -7   1  12        4.60        1.26      1.90 o 
  -6   1  12      898.98      884.83      8.49 o 
  -5   1  12        5.54        5.67      2.02 o 
  -4   1  12        6.50       34.51      2.53 o 
  -3   1  12     4058.59     4425.05     36.20 o 
  -2   1  12       45.52       66.00      2.12 o 
  -1   1  12      279.65      262.73      3.76 o 
   0   1  12      156.36      144.79      3.26 o 
   1   1  12       89.67       58.62      1.56 o 
   2   1  12     3113.05     3339.49     31.41 o 
   3   1  12      278.14      267.81      5.42 o 
   4   1  12      788.88      794.63     10.86 o 
   5   1  12      349.84      344.62      6.16 o 
   6   1  12      102.78      108.95      3.56 o 
   7   1  12        4.25        4.76      1.78 o 
   8   1  12       19.53       12.70      2.33 o 
   9   1  12       39.14       38.80      4.41 o 
  10   1  12       38.75       32.34      4.42 o 
 -14   2  12        9.26       15.71      7.97 o 
 -13   2  12      418.30      415.97      8.64 o 
 -12   2  12      305.86      306.54     10.01 o 
 -11   2  12        5.62        6.98      2.49 o 
 -10   2  12     1040.19     1067.75     11.63 o 
  -9   2  12      489.52      489.67      5.75 o 
  -8   2  12       65.23       64.98      2.69 o 
  -7   2  12     1055.84     1048.33     10.66 o 
  -6   2  12      532.96      472.26      6.16 o 
  -5   2  12      145.91      165.31      3.07 o 
  -4   2  12      767.83      833.11      8.31 o 
  -3   2  12     1125.93      998.43      9.90 o 
  -2   2  12      126.24       76.16      2.77 o 
  -1   2  12      731.94      823.96      8.30 o 
   0   2  12        4.94       22.85      1.76 o 
   1   2  12      791.52      798.52      8.57 o 
   2   2  12        0.02        0.68      3.04 o 
   3   2  12        1.32        2.83      2.48 o 
   4   2  12      258.36      256.57      4.98 o 
   5   2  12      375.88      340.31      7.03 o 
   6   2  12      269.18      282.36      5.74 o 
   7   2  12     1742.65     1784.48     19.88 o 
   8   2  12      216.72      211.68      4.77 o 
   9   2  12        4.95        6.39      2.05 o 
  10   2  12       43.21       40.94      4.43 o 
 -13   3  12      180.74      179.91      9.06 o 
 -12   3  12       31.18       25.07      4.18 o 
 -11   3  12      363.38      368.68     10.93 o 
 -10   3  12      126.24      130.05      2.94 o 
  -9   3  12      697.33      687.78      8.18 o 
  -8   3  12      296.87      318.70      6.04 o 
  -7   3  12      721.66      718.35      8.14 o 
  -6   3  12       49.95       73.80      2.49 o 
  -5   3  12       13.32       21.47      1.48 o 
  -4   3  12       81.64       87.54      2.19 o 
  -3   3  12        5.56        2.29      1.36 o 
  -2   3  12      639.11      687.62      6.96 o 
  -1   3  12       57.34       54.35      1.54 o 
   0   3  12     2142.93     2368.92     22.63 o 
   1   3  12       22.41       35.26      2.50 o 
   2   3  12       46.08       31.28      2.77 o 
   3   3  12      756.44      764.94     10.77 o 
   4   3  12      500.03      460.12      7.53 o 
   5   3  12       19.11       20.28      2.28 o 
   6   3  12       51.24       50.38      3.58 o 
   7   3  12       50.53       51.06      4.16 o 
   8   3  12       53.64       62.60      3.59 o 
   9   3  12       24.62       26.43      3.23 o 
  10   3  12        8.80        6.67      3.70 o 
 -13   4  12        0.46       -0.38      5.55 o 
 -12   4  12      240.05      248.73     10.92 o 
 -11   4  12       26.24       29.23      2.42 o 
 -10   4  12      206.25      191.74      3.34 o 
  -9   4  12      460.55      433.39      5.93 o 
  -8   4  12      209.64      189.07      3.27 o 
  -7   4  12      208.42      209.07      5.76 o 
  -6   4  12       51.98       42.93      3.37 o 
  -5   4  12      576.20      569.69      5.84 o 
  -4   4  12      515.17      599.15      6.10 o 
  -3   4  12     2329.47     2454.54     19.37 o 
  -2   4  12     1095.53     1152.88     10.90 o 
  -1   4  12     1052.33     1064.01     11.88 o 
   0   4  12      194.18      222.59      4.08 o 
   1   4  12       22.81       17.09      1.82 o 
   2   4  12      404.56      429.83      5.52 o 
   3   4  12     1064.04     1028.29     12.13 o 
   4   4  12       49.14       38.14      2.72 o 
   5   4  12      496.64      484.19      6.64 o 
   6   4  12     1478.49     1471.91     18.26 o 
   7   4  12      816.45      831.74     11.19 o 
   8   4  12       20.22       21.68      3.39 o 
   9   4  12      199.70      174.34      4.18 o 
  10   4  12       43.52       42.71      3.18 o 
 -13   5  12      166.42      169.90      8.23 o 
 -12   5  12       50.20       57.78      7.12 o 
 -11   5  12       11.18       16.43      6.11 o 
 -10   5  12        1.69        5.00      5.87 o 
  -9   5  12      578.87      571.87     12.49 o 
  -8   5  12     1692.81     1638.21     23.42 o 
  -7   5  12      278.36      263.29      4.17 o 
  -6   5  12      358.97      355.63      5.42 o 
  -5   5  12      562.71      554.95      8.37 o 
  -4   5  12        1.88        2.50      2.48 o 
  -3   5  12      198.11      217.09      3.59 o 
  -2   5  12      162.83      148.77      4.12 o 
  -1   5  12      190.38      181.00      3.56 o 
   0   5  12        5.14        5.77      1.64 o 
   1   5  12      700.49      682.56      7.32 o 
   2   5  12       79.86       86.79      3.25 o 
   3   5  12        9.97        9.40      1.32 o 
   4   5  12      729.90      695.46     10.16 o 
   5   5  12       66.46       58.90      3.57 o 
   6   5  12       38.15       34.05      3.89 o 
   7   5  12        0.01        1.67      3.14 o 
   8   5  12       18.12       14.54      2.94 o 
   9   5  12        1.40        2.50      2.50 o 
 -12   6  12       51.92       56.80      6.40 o 
 -11   6  12      675.73      660.04     17.75 o 
 -10   6  12      122.52      108.09      6.43 o 
  -9   6  12       99.26       92.59      5.92 o 
  -8   6  12      186.33      197.83      7.28 o 
  -7   6  12      238.15      215.64     11.28 o 
  -6   6  12      108.31      110.27      2.10 o 
  -5   6  12       67.61       77.19      3.76 o 
  -4   6  12       10.98       15.02      3.12 o 
  -3   6  12      272.18      248.57      3.88 o 
  -2   6  12      309.32      316.58      4.84 o 
  -1   6  12       83.41       87.90      2.45 o 
   0   6  12      242.48      257.09      4.22 o 
   1   6  12      772.98      714.75      9.49 o 
   2   6  12      255.99      243.92      4.17 o 
   3   6  12        2.38        5.59      1.36 o 
   4   6  12       47.05       43.09      3.03 o 
   5   6  12       54.34       48.57      3.05 o 
   6   6  12       66.25       61.95      2.89 o 
   7   6  12        1.29        1.46      3.34 o 
   8   6  12        0.00        0.04      3.51 o 
   9   6  12       27.87       30.85      3.05 o 
 -11   7  12       66.83       67.34      9.32 o 
 -10   7  12      109.55      126.48     12.05 o 
  -9   7  12        0.14        2.63     15.43 o 
  -8   7  12      172.93      163.28      8.85 o 
  -7   7  12       73.37       61.36      9.03 o 
  -6   7  12      170.36      185.35      6.44 o 
  -5   7  12       98.14       98.35      7.45 o 
  -4   7  12      680.93      683.47     14.83 o 
  -3   7  12      463.00      464.47      5.84 o 
  -2   7  12        0.00        2.49      2.37 o 
  -1   7  12       95.04       88.99      2.68 o 
   0   7  12        0.40        2.22      3.07 o 
   1   7  12     2958.86     2936.75     39.68 o 
   2   7  12        0.11        2.29      1.67 o 
   3   7  12        6.98        3.25      2.22 o 
   4   7  12      136.53      129.66      3.22 o 
   5   7  12       87.40       74.80      2.06 o 
   6   7  12      219.92      217.97      4.62 o 
   7   7  12       62.44       74.62      3.98 o 
   8   7  12      245.76      239.88      7.19 o 
 -10   8  12      228.90      281.94     16.56 o 
  -9   8  12        3.46        4.52     10.54 o 
  -8   8  12       16.07       19.20      8.77 o 
  -7   8  12        1.48        3.94      6.59 o 
  -6   8  12      556.73      626.65     65.54 o 
  -5   8  12      139.79      144.90      4.35 o 
  -4   8  12       49.24       56.51      2.02 o 
  -3   8  12        9.99       13.46      1.51 o 
  -2   8  12        2.41        2.93      1.88 o 
  -1   8  12      505.10      508.40      6.70 o 
   0   8  12       41.30       44.71      2.94 o 
   1   8  12        0.10        1.89      2.01 o 
   2   8  12      444.51      434.50      7.27 o 
   3   8  12        8.01        7.58      2.29 o 
   4   8  12      125.53      119.01      3.16 o 
   5   8  12       68.49       64.96      2.99 o 
   6   8  12       89.56      101.22      5.16 o 
   7   8  12       21.42       14.67      3.59 o 
  -9   9  12       37.60       39.90     12.42 o 
  -8   9  12      101.16       94.86     11.67 o 
  -7   9  12       72.66       76.62      9.89 o 
  -6   9  12     1145.73     1128.50     32.83 o 
  -5   9  12       11.86        9.03      4.80 o 
  -4   9  12      411.68      421.76      5.62 o 
  -3   9  12      164.04      163.14      3.58 o 
  -2   9  12      338.22      361.66      5.98 o 
  -1   9  12       50.93       53.21      3.45 o 
   0   9  12        9.83       13.18      2.16 o 
   1   9  12      142.31      143.17      3.66 o 
   2   9  12       51.94       56.08      2.89 o 
   3   9  12       10.74        8.16      2.05 o 
   4   9  12      487.69      487.70     12.97 o 
   5   9  12      298.40      304.08      5.64 o 
   6   9  12       10.48       12.78      3.26 o 
  -8  10  12        0.08       -1.68      7.97 o 
  -7  10  12      548.18      533.39     20.33 o 
  -6  10  12        0.13       44.42     27.67 o 
  -5  10  12        0.81        0.31      4.81 o 
  -4  10  12      249.92      242.22      7.76 o 
  -3  10  12      280.41      290.99      5.02 o 
  -2  10  12      824.58      853.03     10.16 o 
  -1  10  12      813.04      752.52      9.24 o 
   0  10  12      148.04      148.80      3.96 o 
   1  10  12      182.55      218.19      4.11 o 
   2  10  12      246.50      241.85      4.59 o 
   3  10  12      315.99      325.34      6.49 o 
   4  10  12       25.23       33.88      3.04 o 
   5  10  12      184.49      221.52      4.70 o 
  -6  11  12        7.41        3.03      5.97 o 
  -5  11  12        1.50       15.32     13.90 o 
  -4  11  12        6.19       89.63     33.99 o 
  -3  11  12      108.76      115.69      6.53 o 
  -2  11  12      417.40      431.38      6.44 o 
  -1  11  12        1.44        0.78      2.12 o 
   0  11  12       96.25      105.98      3.93 o 
   1  11  12      118.97      122.48      4.60 o 
   2  11  12       30.28       34.06     10.76 o 
   3  11  12      306.49      311.90      7.25 o 
 -14   1  13       56.30       46.34      2.79 o 
 -13   1  13        4.02        2.41      2.84 o 
 -12   1  13      737.45      714.08     15.24 o 
 -11   1  13       36.87       50.93      8.94 o 
 -10   1  13      503.60      468.06      8.18 o 
  -9   1  13     1298.56     1240.91     11.77 o 
  -8   1  13       14.89       15.59      4.90 o 
  -7   1  13       22.82       27.72      2.73 o 
  -6   1  13      887.27      829.11      8.05 o 
  -5   1  13       68.12       90.08      2.66 o 
  -4   1  13     2539.00     2952.43     25.28 o 
  -3   1  13     2844.79     3062.42     25.73 o 
  -2   1  13        3.11       13.89      1.84 o 
  -1   1  13     2584.62     2799.34     23.69 o 
   0   1  13        2.76       18.52      1.44 o 
   1   1  13       16.95       28.96      1.47 o 
   2   1  13        0.42        3.65      3.79 o 
   3   1  13       10.04        9.74      2.89 o 
   4   1  13       65.81       63.86      2.82 o 
   5   1  13      248.39      250.94      4.97 o 
   6   1  13     1262.39     1315.73     17.28 o 
   7   1  13      127.73      137.65      3.56 o 
   8   1  13       75.82       74.03      4.21 o 
   9   1  13       11.53       11.30      4.29 o 
  10   1  13       81.41       80.18      5.25 o 
 -13   2  13       19.54       22.95      3.60 o 
 -12   2  13      101.14       90.59      3.19 o 
 -11   2  13      760.49      730.24      9.53 o 
 -10   2  13       94.72       80.84      3.33 o 
  -9   2  13        5.18        3.46      2.40 o 
  -8   2  13      522.63      461.77      5.94 o 
  -7   2  13     1095.11     1028.66     10.76 o 
  -6   2  13      276.30      224.99      4.36 o 
  -5   2  13      138.71      140.30      3.17 o 
  -4   2  13       26.74       20.41      1.71 o 
  -3   2  13      173.67      178.28      3.26 o 
  -2   2  13      956.28     1139.85     11.03 o 
  -1   2  13      466.81      442.65      5.35 o 
   0   2  13     1201.88     1154.94     10.87 o 
   1   2  13      538.82      545.26     13.04 o 
   2   2  13      131.95      120.11      3.84 o 
   3   2  13       29.67       34.39      3.22 o 
   4   2  13      594.70      608.30      8.07 o 
   5   2  13        0.91        3.73      3.08 o 
   6   2  13      296.40      280.37      5.49 o 
   7   2  13      464.09      466.63      7.32 o 
   8   2  13       87.92       78.11      3.66 o 
   9   2  13      172.38      178.61      5.46 o 
  10   2  13        5.09        6.76      3.95 o 
 -13   3  13       12.88        9.77      6.64 o 
 -12   3  13       64.24       67.55      2.59 o 
 -11   3  13      400.69      375.72      5.75 o 
 -10   3  13      145.32      145.19      3.48 o 
  -9   3  13      282.03      274.30     15.70 o 
  -8   3  13      775.98      776.24      8.79 o 
  -7   3  13     1934.55     1920.27     33.28 o 
  -6   3  13     2592.09     2669.44     29.68 o 
  -5   3  13      181.59      184.27      3.30 o 
  -4   3  13      109.58      128.37      2.81 o 
  -3   3  13      485.91      510.10      5.36 o 
  -2   3  13      194.63      173.61      2.78 o 
  -1   3  13      731.83      601.91      5.96 o 
   0   3  13        0.01       -0.07      1.36 o 
   1   3  13     1673.52     1670.90     19.83 o 
   2   3  13      833.01      879.91     15.75 o 
   3   3  13      255.05      261.09      5.49 o 
   4   3  13       70.70       78.20      3.71 o 
   5   3  13      477.84      445.67      5.77 o 
   6   3  13       95.28       89.72      4.37 o 
   7   3  13       20.05       17.41      2.67 o 
   8   3  13      151.20      144.55      4.10 o 
   9   3  13       50.65       52.85      3.28 o 
  10   3  13       27.40       27.23      3.95 o 
 -13   4  13       36.61       37.91      7.29 o 
 -12   4  13       32.58       30.88      8.23 o 
 -11   4  13       26.95       19.16      5.78 o 
 -10   4  13      112.23      108.38      2.62 o 
  -9   4  13       27.22       24.72      1.95 o 
  -8   4  13      155.96      141.36      2.72 o 
  -7   4  13      148.49      150.13      8.44 o 
  -6   4  13      526.45      496.85      6.23 o 
  -5   4  13      104.10      105.80      2.60 o 
  -4   4  13       24.10       15.33      1.59 o 
  -3   4  13        0.03        2.58      1.43 o 
  -2   4  13     1211.65     1221.16     11.85 o 
  -1   4  13      414.65      458.04      5.61 o 
   0   4  13      599.08      580.26      7.42 o 
   1   4  13      421.91      455.46      6.50 o 
   2   4  13       38.16       48.18      4.08 o 
   3   4  13     1930.90     1801.81     22.99 o 
   4   4  13      120.09      114.86      4.09 o 
   5   4  13       29.46       32.18      3.12 o 
   6   4  13      394.51      389.05      6.59 o 
   7   4  13      231.13      235.52      5.42 o 
   8   4  13      481.76      481.03      8.02 o 
   9   4  13       90.82       89.78      3.34 o 
 -12   5  13        0.72        0.54      5.02 o 
 -11   5  13       23.29       37.90      7.42 o 
 -10   5  13       14.13       22.72      4.98 o 
  -9   5  13       92.02      100.34      6.78 o 
  -8   5  13       51.21       44.24      1.80 o 
  -7   5  13      547.61      519.76      6.92 o 
  -6   5  13     1341.67     1336.35     17.27 o 
  -5   5  13     3717.03     3901.93     34.28 o 
  -4   5  13     1327.97     1320.33     13.10 o 
  -3   5  13        2.62        3.59      2.16 o 
  -2   5  13       74.43       61.86      2.96 o 
  -1   5  13      130.79      142.37      3.99 o 
   0   5  13        1.97        0.89      2.20 o 
   1   5  13      147.10      142.05      3.32 o 
   2   5  13     3249.70     3504.00     37.92 o 
   3   5  13       81.78       74.12      3.65 o 
   4   5  13      136.30      150.31      4.09 o 
   5   5  13      330.70      288.34      5.33 o 
   6   5  13      629.88      626.52      9.20 o 
   7   5  13      268.19      249.98      5.63 o 
   8   5  13       30.96       29.16      3.26 o 
   9   5  13       99.06      112.84      4.34 o 
 -12   6  13      131.91      147.18      8.43 o 
 -11   6  13        5.59        3.00      5.96 o 
 -10   6  13       22.09       87.20     37.94 o 
  -9   6  13        3.73        4.19      4.64 o 
  -8   6  13      516.97      553.95     29.72 o 
  -7   6  13     1118.81     1098.20     21.74 o 
  -6   6  13      243.11      248.80      3.66 o 
  -5   6  13      595.69      555.03      6.76 o 
  -4   6  13     1109.80     1116.79     11.57 o 
  -3   6  13       67.91       63.47      2.30 o 
  -2   6  13      138.37      136.35      2.80 o 
  -1   6  13       10.40        7.80      1.93 o 
   0   6  13      571.95      550.91      6.47 o 
   1   6  13      981.15      952.23     10.07 o 
   2   6  13      124.89      140.02      3.42 o 
   3   6  13      154.25      150.78      3.13 o 
   4   6  13        1.91        4.41      3.97 o 
   5   6  13        4.51        4.15      2.71 o 
   6   6  13        4.44        4.09      2.46 o 
   7   6  13       16.15       17.90      3.22 o 
   8   6  13       62.27       68.06      4.79 o 
 -11   7  13       54.97       53.45     13.17 o 
 -10   7  13       15.84       19.99      9.97 o 
  -9   7  13      246.76      230.75     13.55 o 
  -8   7  13        8.24       80.87     50.63 o 
  -7   7  13        6.45       13.74      5.86 o 
  -6   7  13      147.16      132.25      7.60 o 
  -5   7  13       14.84       13.23      1.38 o 
  -4   7  13        5.24       64.95     57.59 o 
  -3   7  13       94.38      100.89      2.74 o 
  -2   7  13       20.34       22.65      2.78 o 
  -1   7  13       58.60       57.53      2.54 o 
   0   7  13       19.49       14.79      2.42 o 
   1   7  13     1193.98     1109.88     12.37 o 
   2   7  13        6.14        5.65      1.86 o 
   3   7  13       11.54        7.83      1.53 o 
   4   7  13       74.20       77.54      2.30 o 
   5   7  13       37.11       35.56      3.06 o 
   6   7  13      161.16      147.28      6.47 o 
   7   7  13       14.21       14.18      3.71 o 
   8   7  13       59.69       62.42      4.62 o 
 -10   8  13      307.23      368.52     18.44 o 
  -9   8  13      328.91      311.68     23.71 o 
  -8   8  13        5.18        7.25      5.58 o 
  -7   8  13        1.52      142.33    119.33 o 
  -6   8  13      364.20      565.17     18.82 o 
  -5   8  13     1451.46     1496.68     32.07 o 
  -4   8  13        6.55        7.20      1.51 o 
  -3   8  13      217.97      226.00      4.16 o 
  -2   8  13      357.08      361.13      5.59 o 
  -1   8  13      464.52      444.95      6.37 o 
   0   8  13      378.42      403.53      5.75 o 
   1   8  13        8.70        6.53      2.09 o 
   2   8  13      425.06      424.48      6.27 o 
   3   8  13       18.82       34.30      2.01 o 
   4   8  13       27.35       28.45      2.33 o 
   5   8  13      105.02      117.83      3.73 o 
   6   8  13      380.53      370.95      6.32 o 
   7   8  13       10.55        4.94      4.53 o 
  -9   9  13      435.41      431.15     35.20 o 
  -8   9  13      212.34      235.26     21.83 o 
  -7   9  13        4.84        2.17      6.86 o 
  -6   9  13      114.54      135.95     31.05 o 
  -5   9  13      314.02      338.46     10.17 o 
  -4   9  13        3.55        4.89      1.92 o 
  -3   9  13      136.99      149.36      3.23 o 
  -2   9  13      379.46      385.58      5.80 o 
  -1   9  13      237.56      227.79      4.41 o 
   0   9  13        0.39        1.45      2.61 o 
   1   9  13       48.89       46.77      2.80 o 
   2   9  13       24.09       20.77      2.66 o 
   3   9  13      649.52      639.57     12.05 o 
   4   9  13      336.39      360.75      6.68 o 
   5   9  13        9.55       13.35      2.91 o 
   6   9  13       91.32       90.84      4.13 o 
  -8  10  13       45.99       57.22     12.05 o 
  -7  10  13      222.11      232.63     21.46 o 
  -6  10  13       89.94      115.68     17.95 o 
  -5  10  13       37.60       31.38      7.24 o 
  -4  10  13        0.07       12.04     14.90 o 
  -3  10  13      108.19      106.27      7.70 o 
  -2  10  13        4.04        6.37      2.90 o 
  -1  10  13      561.59      525.61      7.61 o 
   0  10  13       83.30       76.56      3.36 o 
   1  10  13        0.54        2.02      2.18 o 
   2  10  13      156.51      144.58      3.59 o 
   3  10  13       33.53       32.26      2.63 o 
   4  10  13      121.15      127.27      3.93 o 
  -6  11  13       20.25       24.26      6.01 o 
  -5  11  13        1.08        0.99      6.20 o 
  -4  11  13      475.94      506.98     11.17 o 
  -3  11  13      116.39      107.30      6.29 o 
  -2  11  13        5.12        7.20      2.99 o 
  -1  11  13       27.41       27.78      2.39 o 
   0  11  13        9.95        9.84      2.81 o 
   1  11  13       34.04       31.28      2.78 o 
   2  11  13       58.82       69.61      2.90 o 
 -14   0  14       23.92       27.22      4.38 o 
 -13   0  14       48.41       38.74      4.38 o 
 -12   0  14       23.44       32.34      3.77 o 
 -11   0  14      645.76      560.46      9.48 o 
 -10   0  14     2719.60     2609.29     32.06 o 
  -9   0  14     1601.34     1634.63     20.68 o 
  -8   0  14      900.68      892.78     20.25 o 
  -7   0  14       83.79       85.31      4.12 o 
  -6   0  14     2494.94     2363.80     27.09 o 
  -5   0  14        4.54       16.66      3.12 o 
  -4   0  14       46.73       52.38      2.78 o 
  -3   0  14     2076.15     2412.66     26.80 o 
  -2   0  14     1672.80     1644.17     34.63 o 
  -1   0  14      334.62      223.31      9.03 o 
   0   0  14      124.12       68.96      4.89 o 
   1   0  14       85.00       58.29      3.43 o 
   2   0  14      183.07      222.71      6.40 o 
   3   0  14        9.47       11.62      1.07 o 
   4   0  14      641.62      678.61     10.41 o 
   5   0  14     1056.48     1074.69     25.60 o 
   6   0  14      121.84      123.47     12.42 o 
   7   0  14        0.67        7.90     10.54 o 
   8   0  14       27.45       21.72      5.91 o 
   9   0  14     1387.78     1476.33     39.90 o 
  10   0  14      575.15      562.02     17.03 o 
 -14   1  14       12.01        6.40      5.27 o 
 -13   1  14      136.88      109.47      3.99 o 
 -12   1  14        9.46       11.57      2.84 o 
 -11   1  14      161.72      148.85      5.76 o 
 -10   1  14      343.21      370.61      9.50 o 
  -9   1  14      276.91      257.37      4.52 o 
  -8   1  14        7.35       12.00      2.50 o 
  -7   1  14       86.59       80.52      3.26 o 
  -6   1  14      602.51      617.53      6.83 o 
  -5   1  14      517.92      415.68      5.51 o 
  -4   1  14        0.37        0.77      2.10 o 
  -3   1  14        2.16        0.15      1.91 o 
  -2   1  14      197.74      255.38      3.61 o 
  -1   1  14       14.94       24.30      2.08 o 
   0   1  14      446.76      471.02      5.59 o 
   1   1  14      863.10      815.99      8.05 o 
   2   1  14      780.69      718.92      7.49 o 
   3   1  14      832.64      871.46     11.80 o 
   4   1  14      367.88      387.45      6.42 o 
   5   1  14       51.27       50.39      3.11 o 
   6   1  14      913.87      920.19     12.57 o 
   7   1  14       98.87       93.19      3.64 o 
   8   1  14        7.67       10.35      3.66 o 
   9   1  14        0.56        0.53      4.77 o 
  10   1  14        0.91        1.75      4.21 o 
 -13   2  14        6.77        7.98      2.65 o 
 -12   2  14      205.71      178.40      4.39 o 
 -11   2  14       37.77       31.12      2.83 o 
 -10   2  14      169.70      166.29     15.22 o 
  -9   2  14        0.64        9.31      4.74 o 
  -8   2  14      900.36      873.36      9.17 o 
  -7   2  14     2280.78     2246.94     25.36 o 
  -6   2  14      811.94      754.41      8.56 o 
  -5   2  14       17.78        9.82      2.64 o 
  -4   2  14      117.19       78.13      2.64 o 
  -3   2  14      359.48      288.12      4.50 o 
  -2   2  14      909.02     1030.81     10.47 o 
  -1   2  14      664.14      646.49      6.82 o 
   0   2  14     1941.84     2059.45     18.20 o 
   1   2  14        7.81        7.05      1.26 o 
   2   2  14      117.22      100.74      3.95 o 
   3   2  14      939.23      919.99     12.51 o 
   4   2  14      511.88      522.59      7.60 o 
   5   2  14      511.68      489.63      8.62 o 
   6   2  14      338.81      320.86      5.78 o 
   7   2  14        9.37       11.17      3.09 o 
   8   2  14      554.66      547.81      8.98 o 
   9   2  14      261.50      266.88      9.85 o 
  10   2  14       61.43       70.19      5.84 o 
 -13   3  14        0.47        1.90      7.97 o 
 -12   3  14       53.60       55.19      2.74 o 
 -11   3  14      676.09      636.60     31.94 o 
 -10   3  14        8.94        8.30      2.47 o 
  -9   3  14      253.81      228.10      3.94 o 
  -8   3  14     2317.15     2206.10     36.45 o 
  -7   3  14     1216.48     1187.82     11.24 o 
  -6   3  14     1087.23     1136.87     10.62 o 
  -5   3  14      239.45      218.56      3.70 o 
  -4   3  14       10.83       15.67      1.77 o 
  -3   3  14      147.01      162.57      2.84 o 
  -2   3  14      276.99      263.72      4.12 o 
  -1   3  14     2533.86     2481.44     21.81 o 
   0   3  14      575.15      560.02      7.07 o 
   1   3  14      103.96      110.31      3.95 o 
   2   3  14      181.75      171.65      5.03 o 
   3   3  14      868.20      839.29     12.35 o 
   4   3  14        0.07        3.19      4.30 o 
   5   3  14        1.07        2.57      2.19 o 
   6   3  14       32.64       39.27      7.10 o 
   7   3  14       58.56       54.78      3.07 o 
   8   3  14       10.45        8.53      2.77 o 
   9   3  14       18.03       25.81      5.06 o 
 -13   4  14       29.28       44.55      7.44 o 
 -12   4  14       65.96       62.21      7.32 o 
 -11   4  14       94.82      102.76      7.19 o 
 -10   4  14       88.86       71.58      2.25 o 
  -9   4  14     1666.84     1576.05     14.25 o 
  -8   4  14      569.77      608.33      8.03 o 
  -7   4  14      865.93      853.04      8.93 o 
  -6   4  14      124.19      122.91      5.61 o 
  -5   4  14        1.50        1.20      2.21 o 
  -4   4  14      557.20      504.35      5.59 o 
  -3   4  14        0.20        3.51      1.80 o 
  -2   4  14        3.59        1.18      1.98 o 
  -1   4  14      394.08      351.73      4.51 o 
   0   4  14      888.59      870.33     10.35 o 
   1   4  14        1.95        4.61      2.95 o 
   2   4  14      883.64      907.31     18.22 o 
   3   4  14       37.88       30.17      3.51 o 
   4   4  14      206.43      225.40      5.48 o 
   5   4  14        1.23        0.58      2.41 o 
   6   4  14       28.53       28.74      3.08 o 
   7   4  14        4.46        8.78      4.22 o 
   8   4  14      322.08      332.45      7.10 o 
   9   4  14       85.95       89.53      5.22 o 
 -12   5  14       97.14      104.92     18.64 o 
 -11   5  14      205.94      202.71      7.37 o 
 -10   5  14      660.66      623.00     19.01 o 
  -9   5  14       17.76       14.59      1.04 o 
  -8   5  14      479.72      506.58     17.37 o 
  -7   5  14      723.57      707.40     17.43 o 
  -6   5  14      122.28      120.14      7.28 o 
  -5   5  14      225.72      223.13      4.90 o 
  -4   5  14     2585.63     2614.69     23.46 o 
  -3   5  14       41.74       58.15      2.83 o 
  -2   5  14      201.13      201.50      4.70 o 
  -1   5  14       64.74       74.27      3.79 o 
   0   5  14      143.53      133.18      3.09 o 
   1   5  14      479.44      494.52      6.61 o 
   2   5  14       87.92      106.95      3.29 o 
   3   5  14     2085.51     1947.52     20.74 o 
   4   5  14       87.57       81.11      3.56 o 
   5   5  14       41.69       32.13      3.54 o 
   6   5  14        0.36        1.45      4.43 o 
   7   5  14        8.31        4.06      4.02 o 
   8   5  14       73.72       56.78      4.08 o 
   9   5  14      378.42      370.16      9.79 o 
 -12   6  14       13.27       26.29      7.50 o 
 -11   6  14       14.45        6.81      6.82 o 
 -10   6  14      265.65      253.43     11.74 o 
  -9   6  14       97.44      112.48     11.33 o 
  -8   6  14       58.84      219.12     44.61 o 
  -7   6  14      637.89      594.64     12.40 o 
  -6   6  14      872.45      850.87      9.94 o 
  -5   6  14      827.19      822.91     10.80 o 
  -4   6  14      900.96      922.63     12.69 o 
  -3   6  14       12.13       13.51      3.65 o 
  -2   6  14       48.01       50.38      2.74 o 
  -1   6  14      440.30      441.12      5.58 o 
   0   6  14     1355.57     1392.11     13.96 o 
   1   6  14       67.90       66.15      3.26 o 
   2   6  14      277.46      254.22      4.34 o 
   3   6  14      272.16      278.50      4.17 o 
   4   6  14      720.77      697.23     10.67 o 
   5   6  14       15.14       22.12      2.79 o 
   6   6  14       17.02       17.54      2.60 o 
   7   6  14      100.50       84.18      3.94 o 
   8   6  14      350.55      362.12      9.67 o 
 -11   7  14     1074.56     1064.52     40.28 o 
 -10   7  14        1.54       -0.75     11.29 o 
  -9   7  14       40.22       38.11      6.11 o 
  -8   7  14      602.85      830.30     29.17 o 
  -7   7  14      690.72      718.33     32.14 o 
  -6   7  14      953.50      903.98      9.42 o 
  -5   7  14      269.75      276.07     10.93 o 
  -4   7  14     1809.75     1838.79     18.05 o 
  -3   7  14      423.68      431.36      7.34 o 
  -2   7  14      759.89      791.34      9.06 o 
  -1   7  14        4.96        3.44      1.92 o 
   0   7  14      340.14      366.44      5.76 o 
   1   7  14       36.97       37.22      2.54 o 
   2   7  14        0.00        1.32      2.23 o 
   3   7  14       31.41       33.03      2.35 o 
   4   7  14       10.28        9.34      2.92 o 
   5   7  14       67.71       60.53      3.41 o 
   6   7  14      673.11      699.69      9.91 o 
   7   7  14      278.10      269.17      6.14 o 
 -10   8  14      133.06      161.50     13.78 o 
  -9   8  14      211.42      211.55     14.68 o 
  -8   8  14      530.90      501.11     19.23 o 
  -7   8  14      500.95      476.93     11.44 o 
  -6   8  14       43.35       50.86      6.75 o 
  -5   8  14      865.01      901.86     24.94 o 
  -4   8  14       14.46       11.56      2.29 o 
  -3   8  14      117.64      108.63      3.34 o 
  -2   8  14      299.16      267.46      5.40 o 
  -1   8  14      767.17      790.53      9.61 o 
   0   8  14      243.31      237.17      4.62 o 
   1   8  14      829.68      772.99      9.21 o 
   2   8  14      135.92      133.64      3.24 o 
   3   8  14      236.50      266.33      4.17 o 
   4   8  14        3.31        1.89      4.16 o 
   5   8  14       86.16      100.15      4.01 o 
   6   8  14       45.09       52.13      3.59 o 
  -9   9  14        9.48       12.05     20.33 o 
  -8   9  14      246.12      273.62     12.08 o 
  -7   9  14      150.04      133.01      6.77 o 
  -6   9  14      227.67      209.75      8.08 o 
  -5   9  14       41.01      105.68     38.96 o 
  -4   9  14       65.30       56.03      2.45 o 
  -3   9  14      478.66      457.98      6.64 o 
  -2   9  14        3.18        7.57      3.09 o 
  -1   9  14        7.66        6.90      2.57 o 
   0   9  14        0.01        1.33      2.40 o 
   1   9  14       20.26       22.36      3.02 o 
   2   9  14      275.37      295.74      5.29 o 
   3   9  14       17.45       15.41      2.03 o 
   4   9  14       41.11       39.03      3.91 o 
   5   9  14        8.66       10.67      2.99 o 
  -8  10  14       85.26      109.16     20.33 o 
  -7  10  14      183.76      161.60      9.69 o 
  -6  10  14      146.04      155.43      7.99 o 
  -5  10  14        8.94       11.55      5.07 o 
  -4  10  14       71.61       79.62      6.15 o 
  -3  10  14      345.11      341.88      5.09 o 
  -2  10  14        0.79        2.85      2.71 o 
  -1  10  14       28.38       21.61      3.59 o 
   0  10  14       63.38       78.89      2.79 o 
   1  10  14      104.22       98.19      3.27 o 
   2  10  14      138.94      170.03      4.43 o 
   3  10  14        0.05        1.13      2.69 o 
   4  10  14        6.87        6.03      4.16 o 
  -5  11  14       46.62       46.94      5.54 o 
  -4  11  14      238.56      309.21     25.96 o 
  -3  11  14        4.30        1.93      5.27 o 
  -2  11  14      454.29      469.29      6.84 o 
  -1  11  14      250.97      241.55      4.96 o 
   0  11  14       77.74       80.02      2.93 o 
   1  11  14        5.19        7.53      2.45 o 
 -13   1  15       27.30       24.61      3.01 o 
 -12   1  15        1.30        0.33      2.55 o 
 -11   1  15      293.41      274.72      7.66 o 
 -10   1  15      154.86      151.54      4.67 o 
  -9   1  15      702.48      716.91      8.17 o 
  -8   1  15       23.23       28.20      2.90 o 
  -7   1  15      361.66      354.67      5.33 o 
  -6   1  15        4.75        4.83      2.50 o 
  -5   1  15     1203.00     1189.55     12.02 o 
  -4   1  15     2981.04     3150.83     26.89 o 
  -3   1  15       70.01       68.30      2.30 o 
  -2   1  15      213.03      236.96      3.59 o 
  -1   1  15      293.44      294.51      4.10 o 
   0   1  15      194.29      197.14      3.40 o 
   1   1  15      369.34      393.97      5.15 o 
   2   1  15       90.69       78.23      1.82 o 
   3   1  15      317.90      326.60      6.88 o 
   4   1  15       72.23       67.31      3.02 o 
   5   1  15      359.78      342.19      5.72 o 
   6   1  15        1.41        2.64      1.44 o 
   7   1  15      442.27      436.94      9.27 o 
   8   1  15       16.31       15.20      4.25 o 
   9   1  15        0.50        1.20      4.07 o 
 -13   2  15       97.38       86.90      5.49 o 
 -12   2  15       16.46       18.42      2.61 o 
 -11   2  15       14.09       13.39      2.72 o 
 -10   2  15      197.48      184.28     10.69 o 
  -9   2  15      171.39      141.22      3.64 o 
  -8   2  15      824.95      799.85     10.63 o 
  -7   2  15      744.43      708.92      7.94 o 
  -6   2  15      206.38      168.78      3.79 o 
  -5   2  15      249.40      189.54      3.60 o 
  -4   2  15      224.81      215.13      4.02 o 
  -3   2  15      149.07      149.88      3.05 o 
  -2   2  15       71.18       70.29      2.70 o 
  -1   2  15      268.58      322.76      4.45 o 
   0   2  15     1671.32     1539.44     14.42 o 
   1   2  15       86.01       73.61      1.95 o 
   2   2  15       80.08       86.60      3.79 o 
   3   2  15      346.75      367.31      8.16 o 
   4   2  15      682.42      681.07      9.29 o 
   5   2  15     1268.29     1232.60     16.24 o 
   6   2  15      372.36      382.12      7.59 o 
   7   2  15        4.66        3.86      2.72 o 
   8   2  15      139.00      141.78      6.75 o 
   9   2  15       12.71       15.63      4.73 o 
 -13   3  15      247.12      269.69     10.24 o 
 -12   3  15       64.16       63.85      3.49 o 
 -11   3  15      250.59      253.99      5.04 o 
 -10   3  15       42.76       39.02      1.98 o 
  -9   3  15      468.46      512.00      9.94 o 
  -8   3  15      515.29      430.23      6.33 o 
  -7   3  15      144.18      131.75      3.25 o 
  -6   3  15      395.37      351.69      5.27 o 
  -5   3  15       74.48       63.85      2.68 o 
  -4   3  15      577.85      559.03      6.53 o 
  -3   3  15      989.02      968.58      9.77 o 
  -2   3  15      638.71      573.18      6.95 o 
  -1   3  15     1125.11     1134.02     11.44 o 
   0   3  15      409.28      393.40      5.70 o 
   1   3  15        0.71        1.95      3.31 o 
   2   3  15      229.48      222.59      5.85 o 
   3   3  15      127.49      133.55      5.17 o 
   4   3  15     1422.80     1425.70     19.68 o 
   5   3  15      688.42      669.40      8.06 o 
   6   3  15       32.50       29.96      3.59 o 
   7   3  15      165.28      149.31      4.11 o 
   8   3  15     1113.06     1113.23     17.55 o 
   9   3  15        8.74        5.77      4.27 o 
 -13   4  15       39.61       46.58      6.80 o 
 -12   4  15      179.43      182.43      7.38 o 
 -11   4  15        0.29        1.70      4.24 o 
 -10   4  15       74.72      134.27     30.75 o 
  -9   4  15       21.05       19.70      2.19 o 
  -8   4  15       71.49       58.16      2.26 o 
  -7   4  15       29.90       57.09     18.86 o 
  -6   4  15       80.07       66.93      2.27 o 
  -5   4  15     3064.87     3006.36     30.46 o 
  -4   4  15      143.76      124.21      2.88 o 
  -3   4  15      377.84      376.60      4.86 o 
  -2   4  15      457.19      477.32      6.27 o 
  -1   4  15        4.64        7.11      1.80 o 
   0   4  15      135.24      130.32      4.47 o 
   1   4  15      343.32      317.66      8.20 o 
   2   4  15      543.12      521.56      9.48 o 
   3   4  15       72.15       74.60      3.91 o 
   4   4  15      210.23      210.94      5.36 o 
   5   4  15       25.95       26.12      2.72 o 
   6   4  15      478.87      458.86      7.79 o 
   7   4  15        2.98        2.17      3.31 o 
   8   4  15        2.15        3.14      4.06 o 
   9   4  15       40.42       35.59      5.96 o 
 -12   5  15       87.10       80.59      6.66 o 
 -11   5  15        7.44        8.19      4.92 o 
 -10   5  15      223.63      212.64      9.18 o 
  -9   5  15      570.18      559.35     11.36 o 
  -8   5  15      431.53      444.96     19.61 o 
  -7   5  15      273.34      248.67      6.60 o 
  -6   5  15     1542.15     1480.99     13.14 o 
  -5   5  15      331.24      315.01      9.72 o 
  -4   5  15      353.89      334.63      5.99 o 
  -3   5  15      105.23       87.00      3.50 o 
  -2   5  15     1187.14     1169.62     13.94 o 
  -1   5  15       87.13       95.28      3.43 o 
   0   5  15        0.13        0.68      2.44 o 
   1   5  15      501.20      477.77      8.64 o 
   2   5  15      128.33      150.47      5.44 o 
   3   5  15      616.55      553.85      8.58 o 
   4   5  15       62.68       59.38      4.73 o 
   5   5  15        6.99       14.25      2.99 o 
   6   5  15      104.47      112.70      5.32 o 
   7   5  15        8.25        6.19      3.84 o 
   8   5  15       19.14       17.16      4.22 o 
 -12   6  15       47.16       72.66      7.65 o 
 -11   6  15      147.06      145.44      8.93 o 
 -10   6  15      175.24      176.75      9.57 o 
  -9   6  15       78.38       87.95     10.50 o 
  -8   6  15       19.60       32.61      5.98 o 
  -7   6  15      264.35      275.01     14.41 o 
  -6   6  15       99.59       80.65      4.29 o 
  -5   6  15       70.66       79.02      7.14 o 
  -4   6  15      109.42      122.78      9.64 o 
  -3   6  15     1613.96     1624.01     18.36 o 
  -2   6  15        4.61        0.68      2.71 o 
  -1   6  15       51.20       55.89      3.09 o 
   0   6  15        4.77        9.53      2.34 o 
   1   6  15       28.34       21.92      2.02 o 
   2   6  15      247.50      257.31      5.63 o 
   3   6  15      296.88      278.92      7.12 o 
   4   6  15      737.95      754.01     10.55 o 
   5   6  15       35.64       49.21      3.09 o 
   6   6  15       65.75       64.75      4.85 o 
   7   6  15       90.64      102.75      4.92 o 
   8   6  15       10.32        6.74      4.53 o 
 -11   7  15      215.21      271.78     15.06 o 
 -10   7  15      294.03      298.88     16.19 o 
  -9   7  15      320.38      347.13     21.83 o 
  -8   7  15      609.94      694.86     64.59 o 
  -7   7  15      239.66      282.09     49.19 o 
  -6   7  15       32.64       40.33      1.94 o 
  -5   7  15      850.87      853.62      9.42 o 
  -4   7  15      316.97      329.25      9.21 o 
  -3   7  15     2471.96     2554.94     23.25 o 
  -2   7  15        1.03        0.97      2.07 o 
  -1   7  15      336.04      299.64      4.55 o 
   0   7  15        0.84       -0.55      2.46 o 
   1   7  15      273.42      239.75      4.51 o 
   2   7  15        5.42        6.56      1.75 o 
   3   7  15       34.64       31.63      1.37 o 
   4   7  15      214.78      193.48      5.64 o 
   5   7  15      110.04      101.75      3.93 o 
   6   7  15      107.81      120.35      4.32 o 
   7   7  15        9.54       15.99      4.58 o 
 -10   8  15     1099.94     1120.61     33.50 o 
  -9   8  15       52.81       63.15     12.31 o 
  -8   8  15        1.02      213.94     11.52 o 
  -7   8  15        6.79        8.36      6.87 o 
  -6   8  15       67.96       68.49      5.67 o 
  -5   8  15       72.58       63.01      3.03 o 
  -4   8  15        6.30        7.25      2.38 o 
  -3   8  15      572.68      602.64      7.93 o 
  -2   8  15      229.05      240.72      4.65 o 
  -1   8  15      172.98      158.53      3.84 o 
   0   8  15       73.65       64.07      2.60 o 
   1   8  15      587.15      519.34      8.29 o 
   2   8  15       33.17       38.80      2.36 o 
   3   8  15       13.75        9.52      3.39 o 
   4   8  15       86.36      110.98      4.27 o 
   5   8  15       49.60       51.87      3.87 o 
   6   8  15      284.65      269.90      5.48 o 
  -9   9  15      206.20      219.83     15.06 o 
  -8   9  15       42.25      110.98     45.86 o 
  -7   9  15        4.31       29.61     17.95 o 
  -6   9  15        1.02       27.41     14.21 o 
  -5   9  15      192.41      194.66      7.82 o 
  -4   9  15      159.13      163.68      3.93 o 
  -3   9  15        7.17        7.76      2.60 o 
  -2   9  15      473.69      495.77      6.54 o 
  -1   9  15      215.34      190.89      5.08 o 
   0   9  15       10.45       10.83      2.55 o 
   1   9  15        0.03        1.20      2.34 o 
   2   9  15       45.98       42.60      2.33 o 
   3   9  15       17.26       17.80      4.15 o 
   4   9  15       64.74       89.89      4.00 o 
   5   9  15      253.35      280.18      5.70 o 
  -7  10  15      389.94      368.53     27.50 o 
  -6  10  15       87.76       93.92     16.28 o 
  -5  10  15        2.90        3.10      8.46 o 
  -4  10  15       15.94       26.15      5.57 o 
  -3  10  15      219.48      221.96      4.42 o 
  -2  10  15        1.85        4.86      2.47 o 
  -1  10  15      269.64      265.52      4.70 o 
   0  10  15       31.28       34.10      2.70 o 
   1  10  15       22.19       20.28      2.35 o 
   2  10  15        1.18        1.01      2.74 o 
   3  10  15       16.89       22.76      4.29 o 
  -5  11  15       81.31       77.80      7.50 o 
  -4  11  15      246.48      247.27      7.80 o 
  -3  11  15        2.43        1.13      5.85 o 
  -2  11  15       15.77       11.30      3.11 o 
  -1  11  15       42.19       44.28      3.08 o 
   0  11  15      137.16      125.21      3.73 o 
 -13   0  16       64.79       65.76      5.70 o 
 -12   0  16       70.70       60.79      4.78 o 
 -11   0  16       15.44       15.03      3.51 o 
 -10   0  16      733.56      657.84     10.45 o 
  -9   0  16      252.87      284.98      7.67 o 
  -8   0  16      365.75      353.50      8.21 o 
  -7   0  16        3.10        2.01      3.25 o 
  -6   0  16      921.59      829.06     12.34 o 
  -5   0  16     2850.06     2893.30     33.02 o 
  -4   0  16       37.46       33.41      3.08 o 
  -3   0  16       72.84       79.97      5.32 o 
  -2   0  16      499.45      382.85      6.64 o 
  -1   0  16       86.43       51.28      4.70 o 
   0   0  16     1943.94     2064.79     30.07 o 
   1   0  16      701.81      696.11     13.16 o 
   2   0  16        0.74        0.72      5.78 o 
   3   0  16        1.27        0.92      0.62 o 
   4   0  16      690.12      728.75     19.57 o 
   5   0  16     3207.28     3488.31     70.01 o 
   6   0  16      213.45      200.63     10.54 o 
   7   0  16     1148.65     1165.03     33.50 o 
   8   0  16      657.14      633.52     19.57 o 
   9   0  16      376.07      392.69     15.06 o 
 -13   1  16      119.94      127.35      4.14 o 
 -12   1  16      111.31      101.05      4.12 o 
 -11   1  16      191.07      168.81      3.90 o 
 -10   1  16        3.65        9.62      3.00 o 
  -9   1  16      333.02      316.34     13.90 o 
  -8   1  16      119.94      144.82      3.88 o 
  -7   1  16        2.24        7.03      2.75 o 
  -6   1  16       90.70       74.86      3.81 o 
  -5   1  16      492.70      449.25      5.59 o 
  -4   1  16     2192.30     2283.43     21.20 o 
  -3   1  16      735.72      691.96      7.59 o 
  -2   1  16      673.67      680.99      7.60 o 
  -1   1  16       10.75       19.98      1.79 o 
   0   1  16      105.89       97.81      2.92 o 
   1   1  16        3.35        4.08      2.90 o 
   2   1  16        7.71        7.37      2.65 o 
   3   1  16       12.77       14.45      3.37 o 
   4   1  16      434.75      419.64      6.94 o 
   5   1  16       43.23       47.11      2.62 o 
   6   1  16      205.29      199.94      6.46 o 
   7   1  16        2.11        1.27      4.90 o 
   8   1  16      104.60      114.28      6.30 o 
   9   1  16      137.98      137.30      6.14 o 
 -13   2  16      261.97      249.18      9.30 o 
 -12   2  16       64.59       60.05      3.14 o 
 -11   2  16      182.18      159.98      3.63 o 
 -10   2  16      302.79      311.02      5.49 o 
  -9   2  16      187.81      150.44      3.93 o 
  -8   2  16      258.37      249.07      4.59 o 
  -7   2  16       96.08       79.35      3.40 o 
  -6   2  16      408.91      440.35      6.12 o 
  -5   2  16      280.72      254.33      4.47 o 
  -4   2  16     1358.28     1272.67     12.81 o 
  -3   2  16      915.06      812.44      9.04 o 
  -2   2  16      181.28      156.74      3.26 o 
  -1   2  16      182.56      179.90      3.23 o 
   0   2  16        7.05       11.74      1.84 o 
   1   2  16      258.37      217.19      3.66 o 
   2   2  16      715.88      679.88     11.34 o 
   3   2  16      311.39      294.50      6.99 o 
   4   2  16      191.71      193.06      4.73 o 
   5   2  16      328.03      309.11      7.49 o 
   6   2  16       44.21       44.89      3.35 o 
   7   2  16      284.48      287.73      8.20 o 
   8   2  16      172.85      177.68      7.27 o 
   9   2  16       42.84       43.86      5.95 o 
 -13   3  16        9.15       19.92      7.32 o 
 -12   3  16      169.94      167.20      8.64 o 
 -11   3  16      180.61      169.32     12.13 o 
 -10   3  16      172.50      171.16      3.41 o 
  -9   3  16       63.85      122.34     34.99 o 
  -8   3  16     1544.63     1568.53     15.84 o 
  -7   3  16       97.38       91.54      3.45 o 
  -6   3  16      109.33      118.37      3.20 o 
  -5   3  16        8.60       15.32      2.29 o 
  -4   3  16        1.50        6.71      2.36 o 
  -3   3  16      190.78      214.51      4.00 o 
  -2   3  16     3985.33     4143.87     34.94 o 
  -1   3  16       26.70       39.61      2.83 o 
   0   3  16       45.31       51.02      2.83 o 
   1   3  16       74.41       84.58      3.97 o 
   2   3  16       79.60       72.87      4.06 o 
   3   3  16     1241.26     1249.67     17.79 o 
   4   3  16       14.81       15.07      4.36 o 
   5   3  16      922.27      900.29     13.54 o 
   6   3  16      180.48      177.69      5.12 o 
   7   3  16      346.41      325.39      7.17 o 
   8   3  16      123.51      117.21      6.75 o 
   9   3  16       29.81       22.36      5.22 o 
 -13   4  16        0.04        1.63      5.78 o 
 -12   4  16        0.42        3.49      5.86 o 
 -11   4  16      110.66      111.22      5.21 o 
 -10   4  16      206.78      184.98      4.94 o 
  -9   4  16      323.68      307.78      6.99 o 
  -8   4  16      186.96      166.49      3.60 o 
  -7   4  16       11.33       17.57      2.47 o 
  -6   4  16      802.19      777.66      8.41 o 
  -5   4  16     1521.66     1510.55     13.90 o 
  -4   4  16        6.83        7.31      2.19 o 
  -3   4  16      876.96      821.06      8.36 o 
  -2   4  16     1461.95     1431.94     13.87 o 
  -1   4  16     1072.26     1024.27     12.45 o 
   0   4  16        5.12        5.14      3.97 o 
   1   4  16        0.41        0.63      3.45 o 
   2   4  16     1619.53     1660.46     21.00 o 
   3   4  16       27.50       33.80      5.18 o 
   4   4  16        3.69        6.10      3.53 o 
   5   4  16        0.53        0.69      2.45 o 
   6   4  16      679.21      651.94     10.52 o 
   7   4  16       12.20       12.30      3.74 o 
   8   4  16      184.69      191.28      6.86 o 
 -12   5  16      142.75      173.63      9.45 o 
 -11   5  16       39.29       31.42      8.32 o 
 -10   5  16       31.46       33.45      4.89 o 
  -9   5  16      872.16      929.41     34.26 o 
  -8   5  16        6.15       13.48      6.87 o 
  -7   5  16       43.96       37.03      1.72 o 
  -6   5  16        8.48       20.07     11.54 o 
  -5   5  16     1838.33     1841.35     18.63 o 
  -4   5  16      348.60      336.17      5.86 o 
  -3   5  16       76.26       67.88      3.78 o 
  -2   5  16      885.89      860.45     11.09 o 
  -1   5  16      266.46      271.18      4.89 o 
   0   5  16      114.92      131.31      3.41 o 
   1   5  16     1316.40     1262.56     18.20 o 
   2   5  16       87.38       88.15      5.87 o 
   3   5  16      124.39      120.85      4.46 o 
   4   5  16       39.12       25.09      3.50 o 
   5   5  16        1.20        2.10      3.03 o 
   6   5  16       53.51       47.45      3.98 o 
   7   5  16       86.94       84.60      4.88 o 
   8   5  16       80.26       79.98      4.69 o 
 -11   6  16        6.59        6.06      4.60 o 
 -10   6  16      910.83      873.25     24.77 o 
  -9   6  16       40.01      103.48     30.64 o 
  -8   6  16       63.00       98.52     34.36 o 
  -7   6  16      618.50      596.18      7.78 o 
  -6   6  16     1621.87     1635.83     17.07 o 
  -5   6  16     1188.96     1194.24     12.65 o 
  -4   6  16      400.28      416.88      7.52 o 
  -3   6  16     2959.64     2999.69     30.56 o 
  -2   6  16        7.90        4.07      2.43 o 
  -1   6  16        0.90        3.23      2.21 o 
   0   6  16      301.89      265.47      4.36 o 
   1   6  16      454.35      440.21      6.61 o 
   2   6  16      538.90      516.79      7.78 o 
   3   6  16     1017.96      919.70     11.80 o 
   4   6  16        2.28        1.83      3.28 o 
   5   6  16       65.39       78.64      4.34 o 
   6   6  16        1.92        0.41      2.83 o 
   7   6  16       57.11       68.94      4.61 o 
 -11   7  16       69.04       83.46      9.98 o 
 -10   7  16      109.30      101.82      6.33 o 
  -9   7  16      618.57      661.50     23.42 o 
  -8   7  16      219.86      251.71     55.34 o 
  -7   7  16       10.36       10.51      0.91 o 
  -6   7  16       42.42       40.29      2.14 o 
  -5   7  16      102.49       98.75      3.41 o 
  -4   7  16      179.47      166.01      3.82 o 
  -3   7  16      111.45      106.64      4.54 o 
  -2   7  16      428.06      458.00      6.47 o 
  -1   7  16      118.59       98.41      3.38 o 
   0   7  16      982.83     1036.05     11.15 o 
   1   7  16        0.10        0.83      1.86 o 
   2   7  16        2.36        2.24      1.84 o 
   3   7  16        0.10        0.05      3.60 o 
   4   7  16      385.51      402.76      8.97 o 
   5   7  16       26.61       29.22      3.02 o 
   6   7  16        0.00        1.79      2.77 o 
 -10   8  16      553.68      624.49     24.47 o 
  -9   8  16       65.64      103.94     16.16 o 
  -8   8  16       27.35       75.32     28.84 o 
  -7   8  16      342.09      332.35      8.71 o 
  -6   8  16       47.72       53.38      5.62 o 
  -5   8  16     1561.27     1521.19     15.66 o 
  -4   8  16     1222.52     1203.20     12.93 o 
  -3   8  16       66.17       56.75      3.55 o 
  -2   8  16       86.29       94.35      2.92 o 
  -1   8  16      610.50      602.68      7.65 o 
   0   8  16       36.94       40.01      2.69 o 
   1   8  16      120.27      131.79      3.83 o 
   2   8  16      230.08      201.89      4.14 o 
   3   8  16      102.36      112.89      5.12 o 
   4   8  16       30.27       21.92      3.74 o 
   5   8  16       62.93       47.33      3.80 o 
  -9   9  16      118.16      102.01     14.30 o 
  -8   9  16       34.34       36.16      6.79 o 
  -7   9  16       22.75       23.30      5.64 o 
  -6   9  16        9.22        2.09      5.11 o 
  -5   9  16      205.67      200.92      8.14 o 
  -4   9  16      124.61      114.04      3.16 o 
  -3   9  16        0.12        2.26      2.83 o 
  -2   9  16      241.71      256.91      4.98 o 
  -1   9  16      540.00      545.79      7.80 o 
   0   9  16      844.67      861.25     11.01 o 
   1   9  16        4.61        4.07      2.54 o 
   2   9  16       75.01       79.70      4.28 o 
   3   9  16       28.96       39.71      3.60 o 
   4   9  16        6.01        5.44      3.31 o 
  -7  10  16        8.70       44.80     37.00 o 
  -6  10  16       13.44       14.06      8.45 o 
  -5  10  16       73.88       80.74      5.80 o 
  -4  10  16      203.26      189.13      7.14 o 
  -3  10  16      135.23      121.30      3.52 o 
  -2  10  16        0.14       -0.31      1.94 o 
  -1  10  16       21.42       23.34      2.46 o 
   0  10  16      248.29      241.13      4.80 o 
   1  10  16       89.54      104.23      3.87 o 
   2  10  16       18.32       18.40      3.34 o 
  -3  11  16      170.90      189.39      7.20 o 
  -2  11  16       63.57       68.50      5.85 o 
  -1  11  16      117.85      126.12      3.57 o 
 -13   1  17      405.22      412.02     13.38 o 
 -12   1  17      450.33      440.47      6.35 o 
 -11   1  17      139.37      136.32      3.39 o 
 -10   1  17      518.05      542.56      7.23 o 
  -9   1  17     1356.71     1255.29     12.58 o 
  -8   1  17      591.56      578.71      7.18 o 
  -7   1  17     3109.00     3162.15     25.80 o 
  -6   1  17        4.51        7.81      2.75 o 
  -5   1  17        2.58        1.22      2.26 o 
  -4   1  17      646.96      550.67      7.50 o 
  -3   1  17      491.55      498.22      6.61 o 
  -2   1  17     2443.47     2551.03     22.97 o 
  -1   1  17     1660.87     1742.15     16.21 o 
   0   1  17     2123.44     2072.16     20.05 o 
   1   1  17       20.40       25.35      1.66 o 
   2   1  17      465.13      456.27      5.74 o 
   3   1  17      167.95      165.99      6.26 o 
   4   1  17        0.71        1.13      2.04 o 
   5   1  17        5.19        6.73      1.11 o 
   6   1  17      428.60      427.91     10.91 o 
   7   1  17       67.60       75.54      8.21 o 
   8   1  17        2.09        3.25      5.58 o 
 -13   2  17       76.37       69.59      3.32 o 
 -12   2  17        2.60        0.97      2.27 o 
 -11   2  17        1.24        7.63      2.44 o 
 -10   2  17       24.10       42.52     13.30 o 
  -9   2  17      162.05      160.13      4.10 o 
  -8   2  17     1230.18     1088.84     16.80 o 
  -7   2  17      959.30      923.70      9.64 o 
  -6   2  17      149.80      146.14      3.61 o 
  -5   2  17      540.27      558.54      7.09 o 
  -4   2  17      120.78      111.48      4.81 o 
  -3   2  17     1308.02     1179.48     12.27 o 
  -2   2  17        0.24        2.36      2.18 o 
  -1   2  17     1185.21     1221.40     12.16 o 
   0   2  17      289.39      311.85      4.82 o 
   1   2  17       91.02       92.87      2.52 o 
   2   2  17      738.60      735.88     11.13 o 
   3   2  17       13.56       16.70      3.64 o 
   4   2  17       24.74       26.61      3.24 o 
   5   2  17      326.36      336.27      6.34 o 
   6   2  17       21.61       22.63      3.05 o 
   7   2  17      205.94      214.17      7.75 o 
   8   2  17        4.22        2.63      4.90 o 
 -13   3  17       58.62       70.43      6.56 o 
 -12   3  17       18.81       17.43      3.26 o 
 -11   3  17       16.84       18.00      2.51 o 
 -10   3  17      104.43       98.65      3.21 o 
  -9   3  17       28.68       26.55      2.15 o 
  -8   3  17      321.25      316.82      8.48 o 
  -7   3  17      635.35      591.40      8.44 o 
  -6   3  17      119.17      132.83      3.67 o 
  -5   3  17        4.60        5.86      2.57 o 
  -4   3  17      453.21      413.67      5.67 o 
  -3   3  17      148.70      152.28      3.88 o 
  -2   3  17      147.14      121.55      3.15 o 
  -1   3  17      389.08      347.07      5.83 o 
   0   3  17      143.10      134.83      3.79 o 
   1   3  17       31.47       40.85      4.81 o 
   2   3  17        7.57        6.52      4.01 o 
   3   3  17       88.30       85.23      4.52 o 
   4   3  17        1.01        4.08      4.14 o 
   5   3  17      579.67      525.29      9.31 o 
   6   3  17      354.14      357.77      6.68 o 
   7   3  17        0.07        0.64      4.81 o 
   8   3  17       15.46       20.77      5.93 o 
 -12   4  17      523.39      548.74     12.25 o 
 -11   4  17       32.38       50.39     15.31 o 
 -10   4  17        0.12        2.95      5.00 o 
  -9   4  17      370.81      373.22      5.29 o 
  -8   4  17      423.69      439.31     14.60 o 
  -7   4  17       33.50       20.58      2.44 o 
  -6   4  17     2506.56     2471.30     21.02 o 
  -5   4  17       65.92       59.96      2.86 o 
  -4   4  17      224.72      203.63      4.15 o 
  -3   4  17      448.67      421.56      6.01 o 
  -2   4  17     2210.19     2250.22     23.68 o 
  -1   4  17      725.48      719.76     10.32 o 
   0   4  17        0.17        2.67      3.87 o 
   1   4  17      109.56      105.68      5.38 o 
   2   4  17       27.46       45.45     13.73 o 
   3   4  17      146.60      128.40      4.79 o 
   4   4  17       14.14       15.69      3.71 o 
   5   4  17      261.52      250.71      5.39 o 
   6   4  17        1.78        5.57      3.78 o 
   7   4  17       22.63       25.58      3.16 o 
   8   4  17      169.87      183.81      9.07 o 
 -12   5  17       39.37       54.00      8.11 o 
 -11   5  17        0.00        9.65      4.77 o 
 -10   5  17      103.00       87.62     11.49 o 
  -9   5  17      571.24      558.53     35.23 o 
  -8   5  17      818.59      795.82      8.52 o 
  -7   5  17     1105.56     1161.69     13.05 o 
  -6   5  17     2277.61     2153.92     20.08 o 
  -5   5  17       17.50       21.21      3.49 o 
  -4   5  17       62.84       71.53      3.31 o 
  -3   5  17        7.31        6.71      2.28 o 
  -2   5  17        3.53        4.14      4.14 o 
  -1   5  17      536.02      534.09      7.79 o 
   0   5  17      142.71      142.33      5.16 o 
   1   5  17     1460.45     1381.72     20.53 o 
   2   5  17        5.67       11.58      3.65 o 
   3   5  17      183.21      153.98      4.86 o 
   4   5  17       24.50       21.83      3.36 o 
   5   5  17        0.04        0.66      3.01 o 
   6   5  17       14.97        9.36      3.76 o 
   7   5  17       13.75       17.79      3.36 o 
 -11   6  17        0.29       -0.12      5.39 o 
 -10   6  17      196.45      189.78      6.84 o 
  -9   6  17      306.98      311.74      8.74 o 
  -8   6  17      601.35      602.74     22.59 o 
  -7   6  17      234.70      241.80      5.41 o 
  -6   6  17        9.77        7.09      2.40 o 
  -5   6  17       14.93       20.41      3.37 o 
  -4   6  17      141.71      125.64      4.13 o 
  -3   6  17      214.63      194.96      5.02 o 
  -2   6  17      132.44      109.85      3.83 o 
  -1   6  17       23.39       17.44      2.94 o 
   0   6  17       15.65       23.91      2.55 o 
   1   6  17      399.10      357.56      6.67 o 
   2   6  17      166.95      146.47      4.78 o 
   3   6  17      210.61      170.00      4.84 o 
   4   6  17       47.97       56.40      5.93 o 
   5   6  17       89.45      105.14      4.64 o 
   6   6  17       29.39       34.84      5.73 o 
   7   6  17        3.37        4.71      3.54 o 
 -10   7  17       10.73       49.95     26.64 o 
  -9   7  17       37.34       39.69      6.68 o 
  -8   7  17        3.50       13.16      6.03 o 
  -7   7  17       26.73       23.82      5.98 o 
  -6   7  17       45.92       48.63      2.49 o 
  -5   7  17        0.82        1.11      2.50 o 
  -4   7  17      904.26      858.32     10.40 o 
  -3   7  17       80.65       84.31      3.62 o 
  -2   7  17      239.30      217.46      4.03 o 
  -1   7  17       90.74      100.62      3.26 o 
   0   7  17       16.86       22.55      5.90 o 
   1   7  17       48.96       40.19      2.67 o 
   2   7  17       55.22       49.77      4.57 o 
   3   7  17      266.29      252.01      6.44 o 
   4   7  17        3.93        5.20      3.49 o 
   5   7  17      107.22      110.65      3.79 o 
   6   7  17        5.05       15.01      3.28 o 
  -9   8  17       88.45       96.86      7.65 o 
  -8   8  17      213.99      198.01     10.91 o 
  -7   8  17        1.73       10.21     11.72 o 
  -6   8  17       92.81       90.93      5.85 o 
  -5   8  17      341.66      339.20      5.43 o 
  -4   8  17      113.13      105.90      3.93 o 
  -3   8  17       55.55       53.01      2.87 o 
  -2   8  17      134.91      125.68      3.95 o 
  -1   8  17       23.73       21.33      2.63 o 
   0   8  17       11.66        5.63      2.91 o 
   1   8  17       23.12       27.04      2.30 o 
   2   8  17       41.11       38.77      4.19 o 
   3   8  17      152.78      135.63      5.23 o 
   4   8  17        2.46        3.49      3.69 o 
   5   8  17        0.12       -0.58      2.94 o 
  -8   9  17        9.65        4.94      5.91 o 
  -7   9  17       21.41       29.95      6.56 o 
  -6   9  17      104.90       94.74      6.83 o 
  -5   9  17      358.75      347.24      8.67 o 
  -4   9  17      178.45      178.36      3.54 o 
  -3   9  17      176.52      163.35      4.62 o 
  -2   9  17      595.35      618.67      8.50 o 
  -1   9  17      277.08      301.02      5.48 o 
   0   9  17        0.59       -0.35      2.90 o 
   1   9  17      220.38      217.19      4.38 o 
   2   9  17       30.07       35.96      3.98 o 
   3   9  17        1.09        1.09      3.78 o 
  -6  10  17        7.68       12.14      6.04 o 
  -5  10  17       36.16       28.06      7.42 o 
  -4  10  17        4.93        6.47      6.82 o 
  -3  10  17      111.11      126.12      3.46 o 
  -2  10  17      122.95      108.43      3.59 o 
  -1  10  17      308.88      312.60      5.50 o 
   0  10  17      140.79      140.27      4.08 o 
   1  10  17        3.01        2.43      3.36 o 
   2  10  17       33.79       48.96      4.08 o 
 -13   0  18       14.52       19.69      4.07 o 
 -12   0  18       77.96       82.79      4.22 o 
 -11   0  18      970.54      862.14     13.53 o 
 -10   0  18       79.43       60.49      3.98 o 
  -9   0  18      406.80      367.56      8.05 o 
  -8   0  18     1347.40     1255.14     19.10 o 
  -7   0  18      146.82      147.45      5.21 o 
  -6   0  18     1682.01     1466.30     19.63 o 
  -5   0  18     4211.73     4167.76     46.57 o 
  -4   0  18      425.66      479.65      8.52 o 
  -3   0  18        3.40        1.65      2.64 o 
  -2   0  18       95.21      107.34      4.18 o 
  -1   0  18     2417.21     2383.15     41.88 o 
   0   0  18     1228.99     1145.00     14.49 o 
   1   0  18      136.45      159.18      4.09 o 
   2   0  18      165.96      155.07      4.88 o 
   3   0  18      510.14      498.32      6.02 o 
   4   0  18      789.83      774.30     21.08 o 
   5   0  18      258.16      239.03     11.67 o 
   6   0  18      450.91      456.22     16.19 o 
   7   0  18      116.71      101.26     10.16 o 
   8   0  18       51.27       50.51      6.65 o 
 -13   1  18       62.16       77.56      5.16 o 
 -12   1  18        1.71        9.81      5.60 o 
 -11   1  18      119.95      114.03      3.52 o 
 -10   1  18      210.61      221.50      9.20 o 
  -9   1  18      314.89      301.50      5.22 o 
  -8   1  18      180.73      195.15      4.19 o 
  -7   1  18     1130.35     1108.08     11.63 o 
  -6   1  18      936.97      904.45     10.00 o 
  -5   1  18     1419.78     1377.18     12.68 o 
  -4   1  18       39.24       25.34      3.08 o 
  -3   1  18      415.88      350.73      5.30 o 
  -2   1  18      585.86      626.37      7.77 o 
  -1   1  18      127.56      138.14      3.43 o 
   0   1  18     1035.48     1020.54     10.76 o 
   1   1  18        1.94        1.34      2.21 o 
   2   1  18      115.00      116.06      2.54 o 
   3   1  18       31.10       39.83      4.08 o 
   4   1  18      376.80      362.95      6.62 o 
   5   1  18       68.80       69.73      5.57 o 
   6   1  18       18.88       20.89      5.86 o 
   7   1  18     1145.18     1164.37     23.30 o 
   8   1  18      151.10      143.18      7.38 o 
 -13   2  18       16.48       14.81      3.21 o 
 -12   2  18       45.28       41.22      3.02 o 
 -11   2  18      163.63      158.57      3.90 o 
 -10   2  18      180.40      161.33      5.03 o 
  -9   2  18      125.84      105.79      3.67 o 
  -8   2  18      984.48      922.99      9.83 o 
  -7   2  18      865.04      971.90     10.37 o 
  -6   2  18      181.12      189.27      5.05 o 
  -5   2  18        7.31       17.78      2.65 o 
  -4   2  18      266.23      259.10      4.67 o 
  -3   2  18     1391.50     1437.24     14.26 o 
  -2   2  18      598.61      550.38      7.34 o 
  -1   2  18      162.64      143.37      3.67 o 
   0   2  18     1808.03     1775.31     17.78 o 
   1   2  18      221.48      201.45      3.61 o 
   2   2  18      291.26      298.26      7.35 o 
   3   2  18       47.44       45.69      4.47 o 
   4   2  18       52.31       57.15      3.30 o 
   5   2  18        5.85        9.67      1.77 o 
   6   2  18      438.91      451.38     11.45 o 
   7   2  18      286.75      300.41     11.59 o 
   8   2  18      239.26      222.34      9.21 o 
 -13   3  18      466.14      518.14     14.51 o 
 -12   3  18       29.49       71.94     28.76 o 
 -11   3  18      615.99      646.31      8.25 o 
 -10   3  18      525.64      484.20      6.45 o 
  -9   3  18        5.03        2.71      2.25 o 
  -8   3  18       13.16        9.71      2.93 o 
  -7   3  18     2881.68     2879.07     26.04 o 
  -6   3  18      464.10      499.47      7.22 o 
  -5   3  18        1.51        1.79      3.04 o 
  -4   3  18     2613.90     2542.22     23.34 o 
  -3   3  18      756.73      698.69      8.50 o 
  -2   3  18      423.89      414.47      5.88 o 
  -1   3  18      337.28      289.53      5.64 o 
   0   3  18     1869.17     1967.45     31.75 o 
   1   3  18       21.94       25.41      4.87 o 
   2   3  18       47.86       54.07      5.09 o 
   3   3  18       10.10       12.16      4.01 o 
   4   3  18      294.07      291.41      8.17 o 
   5   3  18       37.04       32.39      3.88 o 
   6   3  18       78.98       63.09      3.32 o 
   7   3  18      275.90      299.42      8.89 o 
   8   3  18        5.30        4.76      5.03 o 
 -12   4  18       47.28      280.28     11.47 o 
 -11   4  18       61.37       57.96      5.31 o 
 -10   4  18        1.66        6.41      5.02 o 
  -9   4  18      191.79      169.59      6.08 o 
  -8   4  18     1163.82     1115.06     12.27 o 
  -7   4  18        0.83        2.15      2.50 o 
  -6   4  18      801.80      762.58     10.03 o 
  -5   4  18      103.84       99.75      3.25 o 
  -4   4  18     1788.39     1781.01     17.35 o 
  -3   4  18     1006.86     1001.50     10.69 o 
  -2   4  18      150.14      118.93      4.15 o 
  -1   4  18     1616.05     1583.75     17.50 o 
   0   4  18        7.29        2.39      3.61 o 
   1   4  18       49.43       66.45      5.29 o 
   2   4  18      206.93      190.71      5.60 o 
   3   4  18      111.28      105.02      4.72 o 
   4   4  18      359.07      359.97      9.13 o 
   5   4  18      363.48      321.00      5.75 o 
   6   4  18       80.38       78.20      4.45 o 
   7   4  18      314.29      331.07      9.26 o 
 -12   5  18       21.63       39.03      5.40 o 
 -11   5  18       71.52      122.67     27.27 o 
 -10   5  18        0.04        1.14      6.14 o 
  -9   5  18        1.49      112.41     34.07 o 
  -8   5  18       62.98       74.53      6.00 o 
  -7   5  18      797.47      759.99      8.50 o 
  -6   5  18      149.91      152.86      3.80 o 
  -5   5  18        0.75        3.75      2.02 o 
  -4   5  18       29.97       34.81      3.15 o 
  -3   5  18      126.06      114.88      3.31 o 
  -2   5  18       13.37        9.27      2.81 o 
  -1   5  18       13.84       13.98      4.08 o 
   0   5  18      345.87      372.19      8.05 o 
   1   5  18        0.57        4.67      3.77 o 
   2   5  18      101.02      115.69      4.85 o 
   3   5  18      108.73       95.95      4.15 o 
   4   5  18       29.15       35.56      3.82 o 
   5   5  18      101.08      107.28      3.73 o 
   6   5  18      158.09      154.97      4.95 o 
   7   5  18       69.57       72.53      4.09 o 
 -11   6  18        0.58        0.95      4.86 o 
 -10   6  18       11.60       62.08     32.82 o 
  -9   6  18       70.27       72.12      7.02 o 
  -8   6  18      996.29      932.21     13.50 o 
  -7   6  18        0.06        0.84      2.92 o 
  -6   6  18      117.29      120.39      4.23 o 
  -5   6  18      144.80      148.21      4.23 o 
  -4   6  18      889.58      867.16     11.75 o 
  -3   6  18     2111.68     2038.66     22.76 o 
  -2   6  18       57.01       50.02      3.59 o 
  -1   6  18      110.69      102.50      4.52 o 
   0   6  18      135.64      146.55      5.11 o 
   1   6  18        0.97        1.14      3.29 o 
   2   6  18        1.80        1.53      3.48 o 
   3   6  18       11.25       12.32      4.11 o 
   4   6  18      301.96      279.40      7.85 o 
   5   6  18        0.30        0.54      3.06 o 
   6   6  18        1.58        3.83      3.27 o 
 -10   7  18      216.38      217.87     18.42 o 
  -9   7  18       21.15       26.40      5.12 o 
  -8   7  18       56.28       58.00      6.15 o 
  -7   7  18       27.24       22.51      5.65 o 
  -6   7  18      101.95       90.80      3.11 o 
  -5   7  18      292.30      274.94      5.00 o 
  -4   7  18      801.40      797.27      9.50 o 
  -3   7  18       55.72       50.71      2.88 o 
  -2   7  18        4.08        5.94      2.49 o 
  -1   7  18       59.24       45.66      2.61 o 
   0   7  18        5.85        7.64      2.18 o 
   1   7  18        5.71        7.09      1.86 o 
   2   7  18      118.00      122.18      4.63 o 
   3   7  18      260.17      271.55      9.67 o 
   4   7  18        0.42        0.94      3.55 o 
   5   7  18       19.77       21.43      3.64 o 
  -9   8  18        0.42       11.66      9.67 o 
  -8   8  18        1.08        0.95      6.35 o 
  -7   8  18       27.74       30.67      5.89 o 
  -6   8  18      118.66      101.17      6.57 o 
  -5   8  18       55.13       58.39      3.22 o 
  -4   8  18       54.63       58.33      3.37 o 
  -3   8  18       72.53       92.08      3.18 o 
  -2   8  18        2.60        7.18      2.49 o 
  -1   8  18      398.52      351.94      5.65 o 
   0   8  18       40.92       40.14      3.39 o 
   1   8  18       67.91       62.99      3.09 o 
   2   8  18      200.83      197.35      5.85 o 
   3   8  18       58.97       59.31      3.85 o 
   4   8  18       13.48       17.65      4.06 o 
  -8   9  18      270.37      256.54     10.87 o 
  -7   9  18       48.24       47.99      5.89 o 
  -6   9  18        5.42        7.36      5.61 o 
  -5   9  18       66.10       70.94      7.51 o 
  -4   9  18        3.85        5.58      2.14 o 
  -3   9  18      525.38      538.54      7.30 o 
  -2   9  18        0.06        0.08      2.36 o 
  -1   9  18       27.75       36.47      3.96 o 
   0   9  18      115.20       93.61      3.70 o 
   1   9  18       16.71       22.21      3.29 o 
   2   9  18      154.23      157.85      6.67 o 
   3   9  18        0.66        3.25      3.81 o 
  -5  10  18       49.06       48.01      5.40 o 
  -4  10  18      122.43      123.74      5.91 o 
  -3  10  18      301.56      279.36      5.03 o 
  -2  10  18      426.54      425.07      6.64 o 
  -1  10  18       68.14       69.05      3.30 o 
   0  10  18       21.85       17.79      2.60 o 
   1  10  18      101.00       99.43      6.05 o 
 -13   1  19      158.08      151.49      3.90 o 
 -12   1  19      110.99      113.02      3.77 o 
 -11   1  19       82.36       85.19      3.12 o 
 -10   1  19       94.64       89.45      4.11 o 
  -9   1  19      359.03      339.98      5.76 o 
  -8   1  19     1635.25     1593.01     15.11 o 
  -7   1  19      501.86      436.87      6.58 o 
  -6   1  19     3377.79     3311.23     27.09 o 
  -5   1  19       73.35       58.51      3.16 o 
  -4   1  19       58.08       48.07      3.06 o 
  -3   1  19      131.15      121.74      4.08 o 
  -2   1  19        4.21        5.87      2.88 o 
  -1   1  19       58.24       62.39      2.73 o 
   0   1  19      252.66      218.67      4.27 o 
   1   1  19     1895.08     1931.72     22.22 o 
   2   1  19     2692.48     2677.37     24.31 o 
   3   1  19       68.83       61.51      5.28 o 
   4   1  19       15.63       19.10      2.09 o 
   5   1  19       33.42       32.39      7.07 o 
   6   1  19       10.99       10.40      7.07 o 
   7   1  19      406.91      395.14     13.55 o 
   8   1  19        4.84        2.47      5.96 o 
 -13   2  19        0.38        0.64      2.27 o 
 -12   2  19        7.85       16.27      4.17 o 
 -11   2  19       31.95       29.58      2.78 o 
 -10   2  19      116.33      119.40      3.59 o 
  -9   2  19       21.38       18.56      2.79 o 
  -8   2  19        0.48        0.40      2.74 o 
  -7   2  19      298.84      266.05      4.54 o 
  -6   2  19     2538.16     2386.67     22.23 o 
  -5   2  19       56.59       63.53      4.02 o 
  -4   2  19      530.49      506.96      6.79 o 
  -3   2  19      439.83      421.31      6.75 o 
  -2   2  19       77.26       65.93      3.39 o 
  -1   2  19       64.32       65.89      2.62 o 
   0   2  19     1299.52     1332.33     13.73 o 
   1   2  19      801.50      784.09      8.94 o 
   2   2  19       59.78       46.98      4.95 o 
   3   2  19       38.13       33.37      4.83 o 
   4   2  19      192.94      191.13      4.11 o 
   5   2  19       71.73       58.11      3.38 o 
   6   2  19       14.50       12.99      7.41 o 
   7   2  19      112.20       97.48      6.97 o 
 -12   3  19      208.75      216.03      7.01 o 
 -11   3  19      149.05      166.63      4.09 o 
 -10   3  19      545.30      551.93     10.72 o 
  -9   3  19       53.04       43.24      2.89 o 
  -8   3  19      511.55      513.23      6.99 o 
  -7   3  19      173.40      169.57      4.77 o 
  -6   3  19       55.88       54.41      3.31 o 
  -5   3  19     5177.09     5500.25     47.08 o 
  -4   3  19      513.22      475.88      6.78 o 
  -3   3  19      330.93      306.12      6.10 o 
  -2   3  19       34.14       36.37      3.14 o 
  -1   3  19      661.09      669.88      8.28 o 
   0   3  19      220.26      232.96      4.84 o 
   1   3  19      575.49      594.82     10.81 o 
   2   3  19       20.40       25.66      4.29 o 
   3   3  19       35.24       25.94      4.67 o 
   4   3  19        1.69        5.12      4.15 o 
   5   3  19       55.11       58.07      4.07 o 
   6   3  19       43.17       44.35      6.07 o 
   7   3  19       49.20       46.91      9.18 o 
 -12   4  19       44.99      116.62     24.83 o 
 -11   4  19        0.03       47.53     26.02 o 
 -10   4  19      247.67      247.93      4.24 o 
  -9   4  19       79.39       93.44      2.99 o 
  -8   4  19      459.72      455.22     15.31 o 
  -7   4  19       77.88       70.24      3.00 o 
  -6   4  19       11.19       17.53      4.35 o 
  -5   4  19     1245.30     1266.84     13.41 o 
  -4   4  19      249.80      247.63      4.99 o 
  -3   4  19      560.99      593.95      8.14 o 
  -2   4  19       36.26       48.37      4.87 o 
  -1   4  19      641.44      617.98      8.88 o 
   0   4  19       24.91       15.93      5.31 o 
   1   4  19       82.11       69.37      5.44 o 
   2   4  19       12.87       27.48      8.78 o 
   3   4  19       81.50       68.11      4.99 o 
   4   4  19      599.58      578.24     11.04 o 
   5   4  19      492.31      461.66      7.32 o 
   6   4  19        0.49        0.80      2.72 o 
   7   4  19        0.65        4.25      6.71 o 
 -11   5  19      210.27      245.22      7.97 o 
 -10   5  19       36.48       68.21     22.22 o 
  -9   5  19       41.15       35.39      2.01 o 
  -8   5  19       24.65       23.45      2.11 o 
  -7   5  19      189.39      185.75      4.29 o 
  -6   5  19       13.09       12.00      2.83 o 
  -5   5  19      199.30      185.52      3.67 o 
  -4   5  19       80.36       57.90      4.26 o 
  -3   5  19      450.28      436.10      7.81 o 
  -2   5  19      175.30      164.09      7.61 o 
  -1   5  19      185.97      190.17      5.93 o 
   0   5  19       10.92        7.75      4.95 o 
   1   5  19        0.53        1.28      4.38 o 
   2   5  19      319.07      287.34      7.56 o 
   3   5  19        7.07        7.10      3.71 o 
   4   5  19        8.93       13.49      4.97 o 
   5   5  19        0.53        0.88      2.74 o 
   6   5  19       20.26       20.67      3.36 o 
 -11   6  19       65.56       70.44      6.57 o 
 -10   6  19      436.84      493.46     12.06 o 
  -9   6  19       18.14       22.52      5.42 o 
  -8   6  19       31.97       27.72      3.12 o 
  -7   6  19      207.56      206.95      5.29 o 
  -6   6  19      380.85      372.35      6.46 o 
  -5   6  19      150.11      128.07      4.22 o 
  -4   6  19      717.11      693.57     10.69 o 
  -3   6  19       46.61       57.70      4.43 o 
  -2   6  19     1595.77     1549.27     18.02 o 
  -1   6  19      122.77      133.72      6.01 o 
   0   6  19      128.64      135.93      5.15 o 
   1   6  19        0.04        0.62      2.98 o 
   2   6  19       21.19       13.91      3.59 o 
   3   6  19       11.83       13.94      4.19 o 
   4   6  19        5.15        7.17      3.87 o 
   5   6  19        6.64        6.45      3.23 o 
   6   6  19       68.88       83.85      5.80 o 
 -10   7  19      200.94      218.07     10.21 o 
  -9   7  19       31.13       40.69      6.62 o 
  -8   7  19       88.27       86.62      5.56 o 
  -7   7  19       11.09        8.90      6.56 o 
  -6   7  19       41.31       43.24      4.25 o 
  -5   7  19       64.87       71.84      3.82 o 
  -4   7  19       18.65       14.09      3.51 o 
  -3   7  19      920.59      878.33     12.86 o 
  -2   7  19      365.96      359.85      5.86 o 
  -1   7  19      359.63      382.93      6.75 o 
   0   7  19       66.74       70.75      2.75 o 
   1   7  19       18.55       23.51      4.14 o 
   2   7  19      134.78      146.52      5.52 o 
   3   7  19      437.36      430.66     13.75 o 
   4   7  19        8.48       11.98      5.13 o 
   5   7  19        6.70        3.05      4.46 o 
  -9   8  19        0.01       -0.43      6.08 o 
  -8   8  19        0.93        0.84      7.64 o 
  -7   8  19       11.37       11.50      5.76 o 
  -6   8  19       33.89       34.39      5.91 o 
  -5   8  19        0.68        1.14      2.10 o 
  -4   8  19        0.38        1.82      3.17 o 
  -3   8  19       18.10       16.69      2.87 o 
  -2   8  19      127.07      110.06      3.57 o 
  -1   8  19        1.28        2.56      2.52 o 
   0   8  19       18.44       17.09      2.46 o 
   1   8  19       31.16       34.32      4.26 o 
   2   8  19        9.00       12.51      3.82 o 
   3   8  19       32.07       30.98      3.97 o 
   4   8  19       62.17       76.25      5.80 o 
  -7   9  19       19.76       15.01      6.28 o 
  -6   9  19       18.70       21.43      8.86 o 
  -5   9  19       10.53       15.21      5.91 o 
  -4   9  19       67.49       57.09      2.81 o 
  -3   9  19       19.36       22.68      2.66 o 
  -2   9  19      519.60      520.00      7.10 o 
  -1   9  19       83.72      101.73      3.80 o 
   0   9  19      363.42      367.37      8.13 o 
   1   9  19       49.82       51.90      4.33 o 
   2   9  19       15.09       25.29      3.62 o 
  -4  10  19        0.99        1.12      6.36 o 
  -3  10  19       27.55       21.33      2.78 o 
  -2  10  19       43.57       46.83      2.96 o 
  -1  10  19       41.42       53.77      3.04 o 
 -13   0  20      193.19      162.11      6.84 o 
 -12   0  20      101.90      106.69      6.41 o 
 -11   0  20       33.84       32.30      3.86 o 
 -10   0  20       68.67       56.01      4.55 o 
  -9   0  20      401.71      391.35      9.21 o 
  -8   0  20      264.70      245.01      7.52 o 
  -7   0  20      326.41      269.82      7.10 o 
  -6   0  20      709.71      671.90     12.05 o 
  -5   0  20     1236.05     1379.41     18.87 o 
  -4   0  20       28.74       13.65      4.07 o 
  -3   0  20        1.06        5.23      3.70 o 
  -2   0  20      267.18      217.05      5.98 o 
  -1   0  20      473.64      528.36      8.45 o 
   0   0  20     1397.24     1314.52     17.37 o 
   1   0  20      967.23      931.15     13.58 o 
   2   0  20     3966.85     4161.17     46.18 o 
   3   0  20       72.16       31.75     34.07 o 
   4   0  20        5.62        9.03      8.28 o 
   5   0  20       14.11       16.56     13.55 o 
   6   0  20       22.86       23.34      8.66 o 
   7   0  20       32.02       27.86      9.03 o 
 -12   1  20       23.85       22.01      2.61 o 
 -11   1  20      159.02      165.96      4.42 o 
 -10   1  20        0.35        1.84      2.77 o 
  -9   1  20       36.72       39.42      3.24 o 
  -8   1  20       18.22       18.68      2.76 o 
  -7   1  20       77.46       68.64      3.46 o 
  -6   1  20       38.09       44.75      5.29 o 
  -5   1  20     1425.58     1297.17     12.99 o 
  -4   1  20     2414.50     2360.38     20.22 o 
  -3   1  20     1045.45      972.91     11.09 o 
  -2   1  20     2556.99     2495.89     22.93 o 
  -1   1  20     1125.77     1042.20     11.26 o 
   0   1  20       24.14       20.87      3.10 o 
   1   1  20       94.97      119.66      4.79 o 
   2   1  20       23.63       39.47      6.19 o 
   3   1  20       19.93       18.54      5.51 o 
   4   1  20       10.16       11.72      2.05 o 
   5   1  20       20.70       21.12      5.98 o 
   6   1  20        4.20        2.43      7.17 o 
   7   1  20       17.68       16.19      6.65 o 
 -12   2  20       94.98      118.16      4.22 o 
 -11   2  20       20.44       17.09      2.41 o 
 -10   2  20        0.65       -0.15      2.61 o 
  -9   2  20      510.73      474.48      6.81 o 
  -8   2  20        7.17       10.82      3.55 o 
  -7   2  20      307.81      280.45      5.30 o 
  -6   2  20      278.22      264.92      5.19 o 
  -5   2  20        6.90        8.12      3.13 o 
  -4   2  20      351.74      302.68      5.50 o 
  -3   2  20     1127.36     1109.63     11.82 o 
  -2   2  20     2274.98     2291.24     21.33 o 
  -1   2  20      123.76      114.50      3.61 o 
   0   2  20      135.73      153.44      3.56 o 
   1   2  20      374.42      355.43      5.81 o 
   2   2  20      144.56      154.02      5.84 o 
   3   2  20       59.70       49.51      6.27 o 
   4   2  20       27.25       31.76      2.42 o 
   5   2  20      150.99      140.42      7.58 o 
   6   2  20      260.78      244.34      9.32 o 
   7   2  20      268.12      258.98     10.00 o 
 -12   3  20      134.08      144.58     20.54 o 
 -11   3  20       21.69       26.80      3.15 o 
 -10   3  20      104.92      111.75      8.80 o 
  -9   3  20       31.91       37.02      2.70 o 
  -8   3  20       15.69       14.72      2.25 o 
  -7   3  20       10.81        9.44      2.55 o 
  -6   3  20       55.82       59.38      3.14 o 
  -5   3  20       20.12       54.87     16.44 o 
  -4   3  20        7.69        6.81      2.73 o 
  -3   3  20      535.60      530.44      7.14 o 
  -2   3  20      181.20      175.41      4.38 o 
  -1   3  20        1.54        1.07      2.24 o 
   0   3  20     1068.44     1078.33     12.75 o 
   1   3  20       27.08       31.73      4.54 o 
   2   3  20        2.27        3.32      3.95 o 
   3   3  20        3.75        2.63      4.81 o 
   4   3  20      392.97      393.65      7.00 o 
   5   3  20      234.03      216.69      5.66 o 
   6   3  20       33.44       34.07      5.42 o 
   7   3  20        1.14        0.23      5.69 o 
 -12   4  20      197.01      205.73      8.09 o 
 -11   4  20      328.87      279.67      7.79 o 
 -10   4  20       30.81       32.33      2.83 o 
  -9   4  20       53.33       57.24      6.20 o 
  -8   4  20       55.39       50.31      2.97 o 
  -7   4  20       54.01       60.19      2.75 o 
  -6   4  20     2003.35     1895.73     18.90 o 
  -5   4  20       19.69       33.59      3.01 o 
  -4   4  20      177.11      171.28      4.83 o 
  -3   4  20      230.92      234.91      4.73 o 
  -2   4  20      803.97      808.77     10.46 o 
  -1   4  20     1687.15     1639.70     18.52 o 
   0   4  20      979.18      941.04     14.24 o 
   1   4  20       22.76       26.74      4.59 o 
   2   4  20      117.35      125.09      5.63 o 
   3   4  20        8.19        4.40      6.98 o 
   4   4  20      100.55       90.64      6.08 o 
   5   4  20        0.58        1.70      3.45 o 
   6   4  20        0.32        0.53      6.47 o 
 -11   5  20      132.61      179.74     11.95 o 
 -10   5  20      318.96      332.42      9.66 o 
  -9   5  20      363.80      378.07      6.14 o 
  -8   5  20        1.46        1.81      1.92 o 
  -7   5  20        2.10        1.05      2.71 o 
  -6   5  20      634.58      608.08      8.06 o 
  -5   5  20      160.13      162.96      3.76 o 
  -4   5  20      374.44      372.30      7.69 o 
  -3   5  20      273.90      274.02      5.84 o 
  -2   5  20       64.84       63.53      4.74 o 
  -1   5  20      762.65      756.74     13.72 o 
   0   5  20       31.92       35.94      4.70 o 
   1   5  20       47.41       58.95      4.39 o 
   2   5  20       52.97       53.80      4.58 o 
   3   5  20       69.42       71.37      5.25 o 
   4   5  20       50.48       46.58      4.29 o 
   5   5  20       59.60       54.48      3.58 o 
   6   5  20       66.02       66.77      4.11 o 
 -10   6  20      231.10      297.62     34.46 o 
  -9   6  20       33.17       25.68      7.91 o 
  -8   6  20       59.84       63.36      3.71 o 
  -7   6  20       45.30       42.48      2.94 o 
  -6   6  20        0.13        1.79      2.52 o 
  -5   6  20       18.01       15.93      3.44 o 
  -4   6  20      279.14      275.33      6.43 o 
  -3   6  20      527.61      515.80     10.54 o 
  -2   6  20        8.65       10.46      6.91 o 
  -1   6  20      161.56      189.92      5.97 o 
   0   6  20      477.68      450.89      9.59 o 
   1   6  20       39.64       31.39      5.89 o 
   2   6  20        0.09        4.83      4.30 o 
   3   6  20       63.44       53.50      4.48 o 
   4   6  20       91.28       90.67      4.79 o 
   5   6  20        2.43        4.32      3.04 o 
  -9   7  20       31.49       39.33      5.46 o 
  -8   7  20        3.48        5.15      6.21 o 
  -7   7  20       30.99       31.92      5.53 o 
  -6   7  20      443.12      421.25      7.30 o 
  -5   7  20       40.42       44.05      4.20 o 
  -4   7  20       14.96       15.44      3.21 o 
  -3   7  20       85.68       62.59      3.63 o 
  -2   7  20       44.39       30.52      2.60 o 
  -1   7  20       69.33       76.10      2.92 o 
   0   7  20       86.25       78.08      4.16 o 
   1   7  20       52.25       68.54      4.37 o 
   2   7  20        0.32        1.94      3.47 o 
   3   7  20       57.73       51.94      4.13 o 
   4   7  20        0.00        1.91      4.57 o 
  -8   8  20       89.83      125.84     24.73 o 
  -7   8  20       33.83       38.51      5.74 o 
  -6   8  20      158.76      144.93      7.70 o 
  -5   8  20       13.06       11.26      2.46 o 
  -4   8  20      144.32      147.37      3.70 o 
  -3   8  20        0.54        4.03      2.91 o 
  -2   8  20      172.77      174.44      4.87 o 
  -1   8  20      398.93      378.89      6.58 o 
   0   8  20       17.29       17.28      2.49 o 
   1   8  20      171.83      177.72      5.88 o 
   2   8  20       10.60       10.25      3.52 o 
   3   8  20        1.56        2.54      4.27 o 
  -6   9  20        1.43        2.68      5.24 o 
  -5   9  20       12.80       14.23      4.93 o 
  -4   9  20       45.20       50.52      2.75 o 
  -3   9  20        0.59        0.17      2.41 o 
  -2   9  20      188.74      191.57      4.45 o 
  -1   9  20      497.04      527.66      7.86 o 
   0   9  20        0.05        0.91      3.78 o 
   1   9  20        6.88        1.50      4.13 o 
 -12   1  21        0.52        2.86      2.59 o 
 -11   1  21        2.61        0.58      3.95 o 
 -10   1  21      117.74      131.80      3.91 o 
  -9   1  21       46.58       41.48      3.22 o 
  -8   1  21       84.17       73.30      3.50 o 
  -7   1  21        0.27        1.09      2.73 o 
  -6   1  21     1147.42     1054.95     10.94 o 
  -5   1  21      636.88      596.10      7.52 o 
  -4   1  21       88.99       72.13      3.24 o 
  -3   1  21       53.99       54.75      3.27 o 
  -2   1  21      667.86      647.39      8.32 o 
  -1   1  21      660.08      630.58      8.35 o 
   0   1  21      744.77      698.42      8.60 o 
   1   1  21      395.95      393.84      6.07 o 
   2   1  21       19.68       17.36      5.80 o 
   3   1  21      684.63      710.74     12.45 o 
   4   1  21      177.16      177.86      9.80 o 
   5   1  21        8.27        9.60      6.12 o 
   6   1  21       70.25       69.70      8.61 o 
 -12   2  21      111.55      121.26      3.76 o 
 -11   2  21      274.43      272.05      5.10 o 
 -10   2  21       26.16       32.22      3.45 o 
  -9   2  21      189.89      157.14      3.91 o 
  -8   2  21      298.31      269.15      4.73 o 
  -7   2  21       22.93       21.69      2.69 o 
  -6   2  21      515.60      486.44      6.25 o 
  -5   2  21      528.87      520.62      7.60 o 
  -4   2  21     1325.10     1246.09     13.71 o 
  -3   2  21      161.37      158.84      3.99 o 
  -2   2  21       10.30       10.71      3.56 o 
  -1   2  21       31.01       37.87      2.96 o 
   0   2  21       24.42       34.28      2.28 o 
   1   2  21     1890.56     1876.11     35.10 o 
   2   2  21        8.76        6.66      5.87 o 
   3   2  21      358.35      383.37      9.48 o 
   4   2  21       26.68       23.81      3.03 o 
   5   2  21       47.15       38.02      8.38 o 
   6   2  21       12.13       11.38      8.09 o 
 -12   3  21      126.08      139.10      6.85 o 
 -11   3  21       94.03       89.88      3.66 o 
 -10   3  21        0.15        0.27      2.66 o 
  -9   3  21       20.18       18.44      3.40 o 
  -8   3  21       35.90       36.71      3.25 o 
  -7   3  21      401.04      383.40      6.11 o 
  -6   3  21      340.81      347.18      6.26 o 
  -5   3  21     1053.15     1004.20     11.71 o 
  -4   3  21     1660.57     1583.70     16.03 o 
  -3   3  21      427.90      393.96      5.87 o 
  -2   3  21       37.59       30.27      3.62 o 
  -1   3  21      602.41      566.69      7.73 o 
   0   3  21      112.44      120.86      4.36 o 
   1   3  21      469.34      472.78      9.45 o 
   2   3  21       84.14       74.66      5.87 o 
   3   3  21      246.99      247.05      6.99 o 
   4   3  21      296.31      298.00      6.50 o 
   5   3  21       52.04       58.01      7.17 o 
   6   3  21       39.37       48.04      6.57 o 
 -11   4  21       33.70       58.59     11.79 o 
 -10   4  21        3.67        7.48      2.11 o 
  -9   4  21       82.77       81.25      2.83 o 
  -8   4  21        3.88        3.80      3.20 o 
  -7   4  21      201.27      175.11      4.49 o 
  -6   4  21       65.37       55.37      3.65 o 
  -5   4  21       35.74       25.27      3.38 o 
  -4   4  21     1526.36     1483.23     15.85 o 
  -3   4  21       21.57       15.99      2.81 o 
  -2   4  21        0.81        0.33      2.46 o 
  -1   4  21      426.68      399.57      6.63 o 
   0   4  21      348.72      319.31      8.47 o 
   1   4  21        1.22       -0.97      7.22 o 
   2   4  21        5.89        7.60      4.84 o 
   3   4  21        0.20        0.60      4.18 o 
   4   4  21      104.48       92.45      6.69 o 
   5   4  21        1.41        3.47      4.40 o 
   6   4  21       89.21       89.22      6.23 o 
 -11   5  21       87.64      113.30      7.34 o 
 -10   5  21       53.71       86.35     15.81 o 
  -9   5  21      236.37      280.91      5.22 o 
  -8   5  21     1239.00     1175.11     13.24 o 
  -7   5  21        0.00       -0.11      2.18 o 
  -6   5  21        1.82        4.65      3.12 o 
  -5   5  21       84.02       83.79      3.17 o 
  -4   5  21      967.93      966.77     13.84 o 
  -3   5  21     1183.49     1229.51     15.55 o 
  -2   5  21      259.26      278.03      7.89 o 
  -1   5  21      528.96      488.17     11.13 o 
   0   5  21      146.39      135.24      5.45 o 
   1   5  21        6.83        3.19      4.17 o 
   2   5  21      361.39      370.25      9.85 o 
   3   5  21       71.93       82.16      5.51 o 
   4   5  21        3.42        5.47      4.16 o 
   5   5  21        7.89        5.29      3.04 o 
 -10   6  21      201.56      222.26      9.41 o 
  -9   6  21       65.72       66.48      8.16 o 
  -8   6  21        0.32        0.95      5.21 o 
  -7   6  21       22.30       35.30      4.03 o 
  -6   6  21       60.59       61.58      4.41 o 
  -5   6  21       12.36       14.98      3.89 o 
  -4   6  21      773.07      740.56     13.27 o 
  -3   6  21       92.59       94.75      6.79 o 
  -2   6  21      210.69      219.24      6.58 o 
  -1   6  21      188.40      173.05      6.80 o 
   0   6  21       22.28       13.69      4.78 o 
   1   6  21       12.05       13.04      4.20 o 
   2   6  21       22.66       21.67      4.26 o 
   3   6  21       93.12       85.64      4.86 o 
   4   6  21       20.62       23.37      5.72 o 
  -9   7  21      153.93      175.12      7.73 o 
  -8   7  21       14.54       17.12      4.70 o 
  -7   7  21       62.61       62.50      4.86 o 
  -6   7  21        5.49        5.93      3.96 o 
  -5   7  21        0.37        0.78      3.68 o 
  -4   7  21       36.30       36.16      3.93 o 
  -3   7  21       68.93       55.31      3.68 o 
  -2   7  21       10.42        6.34      3.07 o 
  -1   7  21      115.02      102.86      4.63 o 
   0   7  21       77.55       80.03      5.55 o 
   1   7  21      209.13      237.06      5.85 o 
   2   7  21       45.78       46.75      4.39 o 
   3   7  21       11.56        8.22      5.57 o 
  -8   8  21      502.41      537.56     13.02 o 
  -7   8  21        0.22        0.05      5.42 o 
  -6   8  21       39.50       42.86      5.61 o 
  -5   8  21       88.66       90.06      3.28 o 
  -4   8  21       15.13       12.63      2.52 o 
  -3   8  21       14.38       13.11      2.42 o 
  -2   8  21     1012.01      996.35     11.94 o 
  -1   8  21      340.29      358.15     10.03 o 
   0   8  21      792.19      835.18     16.00 o 
   1   8  21       14.29        5.67      4.78 o 
   2   8  21        0.72        1.03      4.01 o 
  -5   9  21       40.90       31.75      6.36 o 
  -4   9  21       10.32        7.74      2.62 o 
  -3   9  21      161.30      167.02      4.46 o 
  -2   9  21       99.40       92.16      3.77 o 
  -1   9  21        6.63        1.98      4.67 o 
   0   9  21      107.33      115.90      4.82 o 
 -12   0  22       99.63      102.60      4.99 o 
 -11   0  22       21.60       13.61      3.80 o 
 -10   0  22      176.52      176.61      6.28 o 
  -9   0  22      174.37      146.52      5.97 o 
  -8   0  22      245.78      210.78      6.58 o 
  -7   0  22      248.04      249.51      6.22 o 
  -6   0  22      291.55      242.99      6.12 o 
  -5   0  22       30.35       26.37      5.42 o 
  -4   0  22     3072.15     2923.12     34.18 o 
  -3   0  22      560.77      529.34      9.59 o 
  -2   0  22       84.36       86.37      4.38 o 
  -1   0  22      190.65      190.63      5.39 o 
   0   0  22     3773.62     3844.00     69.64 o 
   1   0  22      196.80      186.05      5.42 o 
   2   0  22      437.26      459.19      8.46 o 
   3   0  22     3054.68     2998.21     70.77 o 
   4   0  22       65.86       66.25     10.54 o 
   5   0  22        4.08       15.06     15.81 o 
   6   0  22      168.25      188.59     12.80 o 
 -12   1  22        0.48        0.13      2.89 o 
 -11   1  22      105.83      111.65      4.06 o 
 -10   1  22      159.27      160.79      4.29 o 
  -9   1  22       82.48       94.32      3.52 o 
  -8   1  22      123.82      111.69      4.12 o 
  -7   1  22      310.81      285.69      5.16 o 
  -6   1  22       12.73       12.81      2.93 o 
  -5   1  22      261.97      264.30      4.49 o 
  -4   1  22      105.08      114.35      3.50 o 
  -3   1  22     2879.88     2855.14     23.85 o 
  -2   1  22      565.84      576.87      8.01 o 
  -1   1  22      304.91      299.66      5.29 o 
   0   1  22     1396.47     1375.27     14.66 o 
   1   1  22      289.93      280.65      5.23 o 
   2   1  22       53.12       60.18      6.52 o 
   3   1  22       68.18       73.02      6.05 o 
   4   1  22      151.29      154.33      8.52 o 
   5   1  22        0.25        4.53      7.89 o 
   6   1  22       47.68       54.39      7.45 o 
 -12   2  22       16.32       16.42      2.54 o 
 -11   2  22       34.11       30.23      3.93 o 
 -10   2  22       80.27       71.59      3.64 o 
  -9   2  22       59.95       57.64      3.19 o 
  -8   2  22       18.62       17.58      3.12 o 
  -7   2  22       59.48       61.07      3.53 o 
  -6   2  22        0.03        2.17      2.89 o 
  -5   2  22        1.39        1.09      2.76 o 
  -4   2  22      718.54      681.60      8.74 o 
  -3   2  22       15.46       28.53      3.80 o 
  -2   2  22      791.56      727.11      9.29 o 
  -1   2  22      192.21      192.37      4.13 o 
   0   2  22        3.75        6.67      2.66 o 
   1   2  22      883.67      866.20     10.83 o 
   2   2  22     1022.75     1000.17     15.71 o 
   3   2  22      279.18      275.47      7.94 o 
   4   2  22     1154.47     1179.04     24.38 o 
   5   2  22        2.59        2.63      8.38 o 
   6   2  22       30.36       37.40      8.66 o 
 -11   3  22       38.91       43.04      2.66 o 
 -10   3  22       87.05       69.72      3.47 o 
  -9   3  22        3.36        3.71      2.66 o 
  -8   3  22      208.32      195.17      4.31 o 
  -7   3  22        2.91        3.99      2.81 o 
  -6   3  22      546.48      508.35      7.32 o 
  -5   3  22      130.23      122.95      3.89 o 
  -4   3  22      405.82      349.90      6.29 o 
  -3   3  22        4.38        6.60      2.84 o 
  -2   3  22      908.02      859.17     10.09 o 
  -1   3  22       92.57       90.17      3.18 o 
   0   3  22       11.82       13.14      2.53 o 
   1   3  22      260.34      257.72      7.32 o 
   2   3  22      591.76      588.79     11.86 o 
   3   3  22       34.33       31.39      6.49 o 
   4   3  22      293.54      295.87      8.37 o 
   5   3  22      193.35      181.62     13.97 o 
 -11   4  22       18.34       21.47      5.08 o 
 -10   4  22        1.83        0.97      3.04 o 
  -9   4  22        6.94        9.67      3.06 o 
  -8   4  22       27.82       40.30      2.59 o 
  -7   4  22      123.96      115.09      3.53 o 
  -6   4  22      297.91      278.46      4.94 o 
  -5   4  22       72.48       75.03      3.62 o 
  -4   4  22      187.30      182.80      5.32 o 
  -3   4  22       25.46       21.09      3.00 o 
  -2   4  22      672.15      622.23      9.63 o 
  -1   4  22       36.82       41.26      2.88 o 
   0   4  22       63.37       76.48      5.20 o 
   1   4  22        0.73        4.36      4.58 o 
   2   4  22       15.81       11.02      5.35 o 
   3   4  22       94.05      100.84      6.28 o 
   4   4  22       43.43       41.77      5.70 o 
   5   4  22       15.82       13.05      4.48 o 
 -10   5  22      100.20       89.97      5.93 o 
  -9   5  22        2.47        2.68      1.73 o 
  -8   5  22        5.23       14.67      9.60 o 
  -7   5  22       62.93       68.44      2.89 o 
  -6   5  22       44.15       47.15      3.30 o 
  -5   5  22       24.50       30.54      2.79 o 
  -4   5  22      220.31      218.28      6.26 o 
  -3   5  22      540.67      514.49      9.16 o 
  -2   5  22      194.05      195.98      7.70 o 
  -1   5  22        0.09        0.48      5.71 o 
   0   5  22       71.87       54.40      5.42 o 
   1   5  22       29.24       32.92      4.98 o 
   2   5  22      347.00      379.16     10.29 o 
   3   5  22       22.93       25.47      5.73 o 
   4   5  22      141.14      164.76     11.24 o 
 -10   6  22       45.50       56.65      7.72 o 
  -9   6  22       81.12       70.25     10.64 o 
  -8   6  22       24.28       29.10      5.58 o 
  -7   6  22       10.72       11.23      3.11 o 
  -6   6  22       19.53       25.17      4.12 o 
  -5   6  22       92.56       78.17      4.43 o 
  -4   6  22      681.31      628.78     12.04 o 
  -3   6  22       75.44       74.80      5.60 o 
  -2   6  22      123.28      111.96      6.55 o 
  -1   6  22        3.05        0.77      4.61 o 
   0   6  22      115.59      133.19      5.75 o 
   1   6  22      255.64      232.61      7.65 o 
   2   6  22      225.66      232.23      8.10 o 
   3   6  22        2.61        2.29      4.59 o 
   4   6  22        3.52        5.07      4.12 o 
  -8   7  22        1.74        1.68      4.72 o 
  -7   7  22      275.13      290.32     13.02 o 
  -6   7  22      285.50      262.75     15.16 o 
  -5   7  22       35.72       35.89      5.50 o 
  -4   7  22      113.78      129.28      5.50 o 
  -3   7  22      443.75      444.56     10.87 o 
  -2   7  22      114.17      120.37      6.52 o 
  -1   7  22       10.49       15.46      4.41 o 
   0   7  22      122.83      114.70      5.99 o 
   1   7  22       69.97       78.61      5.30 o 
   2   7  22        3.60        8.69      4.21 o 
  -7   8  22       12.75        9.83      7.09 o 
  -6   8  22      368.18      369.34     11.13 o 
  -5   8  22      101.64       98.57      4.07 o 
  -4   8  22        0.74        0.03      3.02 o 
  -3   8  22       85.04       81.88      3.73 o 
  -2   8  22      103.61       81.93      4.82 o 
  -1   8  22       84.52       74.19      4.24 o 
   0   8  22       19.61       28.91      4.89 o 
   1   8  22        8.98        2.40      3.86 o 
  -3   9  22       31.34       34.08      3.32 o 
 -12   1  23       52.31       63.48      3.89 o 
 -11   1  23       13.68       21.23      3.52 o 
 -10   1  23        1.27       -0.15      2.83 o 
  -9   1  23       57.84       52.36      4.07 o 
  -8   1  23        0.15        1.43      3.79 o 
  -7   1  23       54.21       65.38      3.59 o 
  -6   1  23       44.60       43.04      4.00 o 
  -5   1  23       80.66       75.61      3.58 o 
  -4   1  23       40.89       40.89      3.25 o 
  -3   1  23      112.25      103.98      4.61 o 
  -2   1  23        4.54        3.95      2.63 o 
  -1   1  23      663.46      615.96      7.16 o 
   0   1  23       43.82       59.71      2.52 o 
   1   1  23     1043.29     1009.84     10.15 o 
   2   1  23      176.93      167.38      5.45 o 
   3   1  23       89.06       93.21      6.62 o 
   4   1  23       52.40       64.00      9.39 o 
   5   1  23       24.96       26.91      7.45 o 
 -11   2  23        0.76        1.16      2.49 o 
 -10   2  23       52.17       51.31      3.06 o 
  -9   2  23       63.02       63.73      3.95 o 
  -8   2  23       18.01       18.84      3.24 o 
  -7   2  23        0.67        1.33      3.28 o 
  -6   2  23      370.59      356.31      5.79 o 
  -5   2  23      399.22      350.71      6.28 o 
  -4   2  23       12.56       11.89      3.22 o 
  -3   2  23       34.47       37.06      3.02 o 
  -2   2  23      149.72      134.87      4.02 o 
  -1   2  23       55.83       46.78      2.83 o 
   0   2  23      190.46      184.31      3.92 o 
   1   2  23       44.15       42.01      5.55 o 
   2   2  23      818.63      787.67     15.84 o 
   3   2  23       41.28       39.50      6.47 o 
   4   2  23      459.41      447.70     13.74 o 
   5   2  23      272.09      273.37     12.74 o 
 -11   3  23       15.18        8.07      2.70 o 
 -10   3  23      388.79      398.66      6.77 o 
  -9   3  23      204.24      220.77      4.74 o 
  -8   3  23       51.35       77.86      3.55 o 
  -7   3  23        9.04        2.87      2.98 o 
  -6   3  23      520.03      465.63      7.27 o 
  -5   3  23       78.10       75.08      4.18 o 
  -4   3  23      167.11      167.66      4.80 o 
  -3   3  23       55.35       60.94      3.12 o 
  -2   3  23     1331.71     1311.22     14.06 o 
  -1   3  23      389.74      382.56      6.51 o 
   0   3  23      100.47      115.32      3.34 o 
   1   3  23      209.82      190.68      8.32 o 
   2   3  23      802.05      812.90     16.03 o 
   3   3  23       51.65       42.77      5.62 o 
   4   3  23       14.62       11.85      6.06 o 
   5   3  23      205.82      215.28      9.98 o 
 -11   4  23        0.00        0.38      5.32 o 
 -10   4  23       25.76       27.90      2.36 o 
  -9   4  23      168.64      178.46      4.67 o 
  -8   4  23      320.30      346.43      6.24 o 
  -7   4  23       43.42       33.13      2.84 o 
  -6   4  23        6.46        5.51      2.56 o 
  -5   4  23        1.84        0.63      2.52 o 
  -4   4  23      147.00      137.62      4.42 o 
  -3   4  23       33.33       36.82      3.32 o 
  -2   4  23        1.44        1.64      3.39 o 
  -1   4  23       22.59       25.34      5.65 o 
   0   4  23       10.95       12.32      5.46 o 
   1   4  23        8.03       19.45      5.61 o 
   2   4  23        2.28        1.87      4.70 o 
   3   4  23      316.07      309.49      9.09 o 
   4   4  23       37.02       38.99      5.58 o 
 -10   5  23      181.95      185.32      6.86 o 
  -9   5  23       79.83       59.27      2.65 o 
  -8   5  23        1.04        1.25      2.57 o 
  -7   5  23       46.56       45.35      3.00 o 
  -6   5  23      115.12      106.44      3.61 o 
  -5   5  23      288.26      273.54     12.91 o 
  -4   5  23      409.41      397.75      7.64 o 
  -3   5  23      434.85      480.71      8.80 o 
  -2   5  23      644.39      651.88     13.41 o 
  -1   5  23       83.79       66.26      6.31 o 
   0   5  23       30.24       21.62      5.10 o 
   1   5  23       74.73       71.14      5.94 o 
   2   5  23      109.44      110.88      6.54 o 
   3   5  23       23.24       34.72      5.89 o 
   4   5  23      224.39      233.22      7.79 o 
  -9   6  23        0.75        1.86      6.97 o 
  -8   6  23        0.03        0.97      5.78 o 
  -7   6  23        4.67        8.70      4.08 o 
  -6   6  23       57.65       68.21      4.90 o 
  -5   6  23        1.04        0.52      3.38 o 
  -4   6  23        0.33       -0.29      5.47 o 
  -3   6  23        1.68        3.05      5.64 o 
  -2   6  23      242.35      224.68      7.63 o 
  -1   6  23        5.23        6.79      5.47 o 
   0   6  23       66.16       69.04      6.03 o 
   1   6  23        3.15        0.69      5.46 o 
   2   6  23      100.98      117.10      5.51 o 
   3   6  23       19.75       34.05      5.28 o 
  -8   7  23       19.52       21.93      7.36 o 
  -7   7  23       36.42       41.72     10.31 o 
  -6   7  23      763.18      743.58     14.94 o 
  -5   7  23       11.97        7.56      5.84 o 
  -4   7  23      116.56      110.51      6.05 o 
  -3   7  23        2.07        4.93      4.43 o 
  -2   7  23      209.82      235.43      8.79 o 
  -1   7  23      918.77      943.94     20.81 o 
   0   7  23        6.70        9.94      4.59 o 
   1   7  23        0.99        3.03      4.02 o 
   2   7  23        0.75        1.45      5.41 o 
  -6   8  23       29.18       34.08      5.68 o 
  -5   8  23        0.00        0.54      2.38 o 
  -4   8  23      110.60      112.56      4.02 o 
  -3   8  23       28.29       24.56      3.22 o 
  -2   8  23      515.23      536.64      9.43 o 
  -1   8  23       25.02       25.16      4.18 o 
   0   8  23       85.37       89.41      5.86 o 
 -11   0  24     1413.99     1583.24     22.57 o 
 -10   0  24       65.88       91.48      5.07 o 
  -9   0  24       63.67       84.85      6.29 o 
  -8   0  24       14.33       13.13      4.82 o 
  -7   0  24      408.14      377.85      9.52 o 
  -6   0  24       28.01       28.00      4.62 o 
  -5   0  24      156.05      145.11      5.73 o 
  -4   0  24      754.94      766.94     11.91 o 
  -3   0  24      302.18      300.49      7.93 o 
  -2   0  24      263.42      260.50      7.30 o 
  -1   0  24      149.38      117.84      4.20 o 
   0   0  24      792.52      719.25     10.94 o 
   1   0  24      730.15      722.92     11.47 o 
   2   0  24      419.69      440.01     12.21 o 
   3   0  24     1211.05     1179.71     32.75 o 
   4   0  24      706.35      708.05     24.09 o 
   5   0  24      236.93      229.24     22.21 o 
 -11   1  24        2.85        2.06      2.99 o 
 -10   1  24      109.51      124.35      4.35 o 
  -9   1  24       54.73       60.49      3.76 o 
  -8   1  24      467.72      426.20      8.37 o 
  -7   1  24       64.76       54.44      3.41 o 
  -6   1  24        2.55        1.10      2.67 o 
  -5   1  24      139.71      122.23      3.72 o 
  -4   1  24      216.24      201.36      4.68 o 
  -3   1  24      240.19      248.42      5.29 o 
  -2   1  24      627.01      563.74      7.10 o 
  -1   1  24      329.70      348.04      5.31 o 
   0   1  24       52.49       55.73      3.00 o 
   1   1  24        1.17        3.39      3.31 o 
   2   1  24       11.57       11.07      5.52 o 
   3   1  24      356.59      368.48     10.45 o 
   4   1  24       87.00       89.61      8.78 o 
   5   1  24       34.88       38.53     13.44 o 
 -11   2  24       40.64       58.93      3.33 o 
 -10   2  24       30.32       35.91      3.91 o 
  -9   2  24        0.78        0.96      2.69 o 
  -8   2  24       16.16       14.89      2.93 o 
  -7   2  24        2.00        1.38      3.05 o 
  -6   2  24      191.36      170.69      4.36 o 
  -5   2  24        7.63       10.32      2.89 o 
  -4   2  24       35.61       42.13      4.12 o 
  -3   2  24       11.33        9.36      2.69 o 
  -2   2  24      507.87      485.89      7.74 o 
  -1   2  24      485.08      442.16      6.99 o 
   0   2  24       10.21       12.41      2.43 o 
   1   2  24        9.85       13.00      6.12 o 
   2   2  24      310.95      299.32      9.36 o 
   3   2  24       56.81       71.36      7.24 o 
   4   2  24        5.79        7.35      7.55 o 
 -11   3  24      286.53      318.93      5.77 o 
 -10   3  24       26.22       22.09      2.67 o 
  -9   3  24       52.50       65.51      3.95 o 
  -8   3  24      137.40      148.64      4.32 o 
  -7   3  24       46.78       36.79      2.85 o 
  -6   3  24       57.41       69.18      3.75 o 
  -5   3  24      155.87      143.95      4.57 o 
  -4   3  24       20.05       17.33      3.15 o 
  -3   3  24        0.30        0.59      2.41 o 
  -2   3  24       15.88       13.56      2.58 o 
  -1   3  24      359.97      384.15      6.66 o 
   0   3  24      167.21      166.26      7.12 o 
   1   3  24       15.41       10.69      6.54 o 
   2   3  24      619.47      661.05     14.39 o 
   3   3  24      326.88      331.09     11.18 o 
   4   3  24        1.65        1.80      5.99 o 
 -10   4  24       43.82       35.33      2.93 o 
  -9   4  24        0.88        0.52      2.25 o 
  -8   4  24        6.43        6.33      3.01 o 
  -7   4  24       21.52       23.55      3.79 o 
  -6   4  24        0.97        1.82      3.28 o 
  -5   4  24        1.26        4.14      2.75 o 
  -4   4  24       18.50       25.35      2.98 o 
  -3   4  24      381.58      343.04      6.12 o 
  -2   4  24      121.38      109.86      3.96 o 
  -1   4  24       11.54       12.14      4.88 o 
   0   4  24       30.96       27.06      5.20 o 
   1   4  24        1.51        2.53      4.84 o 
   2   4  24       75.39       65.53      7.91 o 
   3   4  24      170.45      152.62      7.57 o 
   4   4  24      133.02      139.47      8.01 o 
  -9   5  24       56.95       74.44      6.25 o 
  -8   5  24      207.44      248.65      5.64 o 
  -7   5  24        9.46       10.34      3.66 o 
  -6   5  24       11.38       12.11      2.59 o 
  -5   5  24       14.06       15.07      4.33 o 
  -4   5  24       33.44       42.78      3.58 o 
  -3   5  24        2.60        1.95      3.16 o 
  -2   5  24       37.38       35.73      5.47 o 
  -1   5  24      258.62      276.67      9.24 o 
   0   5  24      247.86      241.02     10.74 o 
   1   5  24      633.87      667.32     20.65 o 
   2   5  24       17.77       12.80      5.19 o 
   3   5  24      163.07      159.96      7.83 o 
  -8   6  24      162.56      191.26      9.11 o 
  -7   6  24       13.51       16.75      4.56 o 
  -6   6  24        8.90        7.29      4.46 o 
  -5   6  24       85.19       84.46      4.62 o 
  -4   6  24      687.39      652.64     12.83 o 
  -3   6  24      165.68      169.38      6.42 o 
  -2   6  24      144.30      144.28      6.19 o 
  -1   6  24       62.73       58.95      6.14 o 
   0   6  24      570.44      618.93     11.93 o 
   1   6  24       90.74       98.15      6.86 o 
   2   6  24        4.92        1.50      4.11 o 
  -7   7  24       29.19       37.18      8.36 o 
  -6   7  24       62.02       71.63      6.24 o 
  -5   7  24      211.23      244.10      7.66 o 
  -4   7  24      134.51      137.55      7.62 o 
  -3   7  24       22.85       31.93      7.97 o 
  -2   7  24        2.54        3.70      4.65 o 
  -1   7  24      316.94      302.09      7.88 o 
   0   7  24       56.59       53.95      7.15 o 
  -4   8  24        4.98        3.01      3.11 o 
  -3   8  24        0.17        1.00      3.49 o 
 -11   1  25       75.96       72.29      4.64 o 
 -10   1  25       92.71      118.15      4.52 o 
  -9   1  25       47.45       53.05      3.38 o 
  -8   1  25      234.48      229.07      4.95 o 
  -7   1  25      183.51      185.76      4.68 o 
  -6   1  25        7.29       14.91      3.24 o 
  -5   1  25        0.04        2.12      2.87 o 
  -4   1  25        8.80        8.35      2.64 o 
  -3   1  25      265.48      268.33      4.62 o 
  -2   1  25        2.32        1.91      2.68 o 
  -1   1  25      239.40      256.54      4.33 o 
   0   1  25      872.65      842.73      9.05 o 
   1   1  25       43.06       48.10      3.40 o 
   2   1  25      200.30      208.83      9.46 o 
   3   1  25        6.63        3.12      5.86 o 
   4   1  25      276.97      285.33     13.44 o 
 -10   2  25        0.52        1.58      3.24 o 
  -9   2  25       84.83      105.47      3.92 o 
  -8   2  25        5.01        6.70      3.52 o 
  -7   2  25       23.84       28.91      3.52 o 
  -6   2  25      162.70      160.77      5.04 o 
  -5   2  25       55.93       53.83      3.27 o 
  -4   2  25       30.25       25.15      2.96 o 
  -3   2  25       14.91        9.08      2.84 o 
  -2   2  25        8.03       12.50      2.75 o 
  -1   2  25      125.52      117.66      3.63 o 
   0   2  25      120.14      114.57      6.09 o 
   1   2  25       91.57       84.79      6.51 o 
   2   2  25        3.46        6.83      6.26 o 
   3   2  25      155.74      167.90      7.40 o 
   4   2  25       36.40       31.58     13.42 o 
 -10   3  25      597.40      724.27      9.43 o 
  -9   3  25        3.56        5.76      2.81 o 
  -8   3  25       18.43       15.67      3.47 o 
  -7   3  25       45.21       54.89      3.43 o 
  -6   3  25        2.53        3.89      3.68 o 
  -5   3  25        0.29        0.41      4.03 o 
  -4   3  25       11.67        8.04      3.04 o 
  -3   3  25      111.02      118.87      5.33 o 
  -2   3  25       30.80       22.84      3.96 o 
  -1   3  25      136.00      112.32      3.69 o 
   0   3  25       33.32       31.90      6.19 o 
   1   3  25      234.25      208.68      8.31 o 
   2   3  25       74.73       63.66      8.55 o 
   3   3  25      196.03      200.75      8.72 o 
 -10   4  25       99.12      131.59      4.00 o 
  -9   4  25       31.31       34.05      3.45 o 
  -8   4  25        4.72        3.68      2.58 o 
  -7   4  25        1.30        0.93      2.94 o 
  -6   4  25        7.43        9.07      3.37 o 
  -5   4  25      104.30      127.51      4.61 o 
  -4   4  25        0.87        0.67      3.03 o 
  -3   4  25      101.45       94.14      3.84 o 
  -2   4  25      132.19      119.50      3.99 o 
  -1   4  25       98.99      105.11      7.00 o 
   0   4  25      561.31      585.12     12.37 o 
   1   4  25        0.03        0.12      6.08 o 
   2   4  25        2.93        3.32      5.94 o 
   3   4  25       36.59       37.99      6.00 o 
  -9   5  25        0.32       -0.25      5.46 o 
  -8   5  25       60.65       76.68      3.25 o 
  -7   5  25      102.86      109.47      5.10 o 
  -6   5  25        4.01        7.95      2.84 o 
  -5   5  25      109.14      109.87      5.27 o 
  -4   5  25      213.07      204.04      5.85 o 
  -3   5  25       45.98       56.78      3.70 o 
  -2   5  25      246.36      230.99      7.99 o 
  -1   5  25       23.76       36.29      6.61 o 
   0   5  25      268.28      302.21      9.18 o 
   1   5  25       51.44       51.76      7.71 o 
   2   5  25        4.52        7.22      5.36 o 
  -8   6  25       97.30      125.61      6.97 o 
  -7   6  25       88.97      104.73      5.35 o 
  -6   6  25      299.40      346.58      8.76 o 
  -5   6  25        0.24        2.34      3.44 o 
  -4   6  25       26.90       31.98      5.05 o 
  -3   6  25       29.78       35.23      5.62 o 
  -2   6  25      196.27      215.63      7.39 o 
  -1   6  25       90.09       83.31      6.97 o 
   0   6  25       30.24       41.22      8.06 o 
   1   6  25       20.47       16.37      6.36 o 
  -6   7  25       70.43       71.26      7.03 o 
  -5   7  25       53.34       69.16      5.40 o 
  -4   7  25        0.00       -0.44      4.30 o 
  -3   7  25      244.48      262.45      7.82 o 
  -2   7  25      315.29      380.54     11.42 o 
  -1   7  25      375.74      385.05      9.58 o 
 -10   0  26      230.94      202.37      7.61 o 
  -9   0  26        9.86        9.40      5.02 o 
  -8   0  26        2.14        3.25      4.74 o 
  -7   0  26        4.32        1.07      4.54 o 
  -6   0  26        8.87        6.23      4.14 o 
  -5   0  26      142.81      169.34      6.43 o 
  -4   0  26      296.69      291.23      7.35 o 
  -3   0  26       49.12       44.75      3.80 o 
  -2   0  26      401.37      402.11      8.99 o 
  -1   0  26        6.57        3.18      2.88 o 
   0   0  26      184.09      199.44      5.98 o 
   1   0  26      344.74      306.22     11.80 o 
   2   0  26       78.39       64.64      7.42 o 
   3   0  26      143.94      134.76     13.55 o 
 -10   1  26       43.82       38.31      3.68 o 
  -9   1  26      116.42      158.50      4.87 o 
  -8   1  26       30.14       48.58      4.20 o 
  -7   1  26       13.73       13.52      3.45 o 
  -6   1  26      566.78      530.45      7.41 o 
  -5   1  26      101.47      114.52      3.74 o 
  -4   1  26      409.61      385.91      6.21 o 
  -3   1  26       34.31       27.61      3.07 o 
  -2   1  26        3.52        3.88      2.33 o 
  -1   1  26        0.05        0.53      2.90 o 
   0   1  26       86.46       78.68      4.18 o 
   1   1  26        9.98        6.70      5.18 o 
   2   1  26       13.18       15.09      6.86 o 
   3   1  26      306.25      280.16     11.58 o 
 -10   2  26       59.90       79.52      4.18 o 
  -9   2  26      671.05      728.73     11.50 o 
  -8   2  26       62.63       62.64      4.10 o 
  -7   2  26      220.94      249.58      5.01 o 
  -6   2  26        4.72        4.10      3.03 o 
  -5   2  26       51.08       49.23      3.65 o 
  -4   2  26      125.62      123.18      3.89 o 
  -3   2  26      220.03      238.21      4.63 o 
  -2   2  26      218.33      202.64      4.48 o 
  -1   2  26        9.40       15.98      3.28 o 
   0   2  26       35.53       38.38      4.93 o 
   1   2  26       28.53       27.37      6.39 o 
   2   2  26       10.54        5.76      6.79 o 
   3   2  26      150.92      155.38      8.25 o 
  -9   3  26        1.39        2.14      3.86 o 
  -8   3  26      212.87      228.29      5.41 o 
  -7   3  26       71.60       64.78      3.64 o 
  -6   3  26       47.85       65.05      3.93 o 
  -5   3  26        3.31        4.95      3.09 o 
  -4   3  26      122.96      115.91      4.26 o 
  -3   3  26      442.45      476.22      9.41 o 
  -2   3  26       82.42       99.53      3.46 o 
  -1   3  26      423.71      454.81     11.10 o 
   0   3  26       89.78       84.24      6.17 o 
   1   3  26      413.56      416.80     10.16 o 
   2   3  26       15.17       15.87      6.42 o 
  -9   4  26       83.66      118.09      4.32 o 
  -8   4  26        7.29        6.05      3.22 o 
  -7   4  26      143.42      197.16      4.94 o 
  -6   4  26      424.41      454.27      6.96 o 
  -5   4  26      118.24      120.62      4.34 o 
  -4   4  26      164.53      170.18      4.77 o 
  -3   4  26       71.40       76.35      3.64 o 
  -2   4  26      162.26      166.64      5.51 o 
  -1   4  26        8.11        8.33      5.25 o 
   0   4  26      118.01      112.88      6.70 o 
   1   4  26      320.08      301.25     10.97 o 
   2   4  26      140.37      186.71      8.86 o 
  -8   5  26      316.13      335.20      6.40 o 
  -7   5  26       54.10       70.79      4.32 o 
  -6   5  26      405.11      428.85      6.77 o 
  -5   5  26       43.72       43.45      5.35 o 
  -4   5  26       38.26       47.39      3.80 o 
  -3   5  26        2.62       10.23      3.21 o 
  -2   5  26       20.54       25.15      7.05 o 
  -1   5  26       11.18       16.77      7.09 o 
   0   5  26       61.31       80.19     10.22 o 
   1   5  26      177.28      193.54      8.69 o 
  -6   6  26      144.68      171.20      6.86 o 
  -5   6  26        1.81        0.79      3.97 o 
  -4   6  26        0.82        0.69      6.15 o 
  -3   6  26      158.64      151.84      7.85 o 
  -2   6  26        0.00       -0.21      5.14 o 
  -1   6  26      124.43      144.52      7.86 o 
  -9   1  27      722.38      786.15     18.68 o 
  -8   1  27       25.30       27.30      3.57 o 
  -7   1  27       59.24       57.90      3.69 o 
  -6   1  27       30.81       22.98      3.85 o 
  -5   1  27      185.35      170.83      4.11 o 
  -4   1  27        9.08        7.20      3.18 o 
  -3   1  27       16.84       23.09      3.03 o 
  -2   1  27      371.10      355.12      5.43 o 
  -1   1  27      274.69      289.71      4.64 o 
   0   1  27        0.77        2.17      2.59 o 
   1   1  27       87.03      109.65      7.79 o 
   2   1  27      178.30      181.29      7.68 o 
  -9   2  27       43.03       37.02      4.12 o 
  -8   2  27        0.02        2.78      3.54 o 
  -7   2  27       15.05        8.63      3.61 o 
  -6   2  27        0.10        0.93      3.13 o 
  -5   2  27       22.00       26.98      3.11 o 
  -4   2  27      288.96      308.99      5.89 o 
  -3   2  27      109.85      128.89      3.97 o 
  -2   2  27      191.59      200.11      4.66 o 
  -1   2  27      120.73      128.98      4.46 o 
   0   2  27        4.30        1.07      2.72 o 
   1   2  27       30.51       33.33      7.02 o 
   2   2  27      162.06      189.73      9.69 o 
  -9   3  27       11.61       10.82      3.17 o 
  -8   3  27      255.11      300.16      6.40 o 
  -7   3  27       45.51       61.90      4.64 o 
  -6   3  27       12.88       15.91      2.98 o 
  -5   3  27      113.00      107.52      3.98 o 
  -4   3  27        0.32        1.93      3.56 o 
  -3   3  27       28.91       29.28      3.27 o 
  -2   3  27       51.03       54.23      2.96 o 
  -1   3  27      140.81      164.81      7.41 o 
   0   3  27       58.56       58.45      7.30 o 
   1   3  27      112.13      135.48      7.99 o 
  -8   4  27       32.13       43.00      3.61 o 
  -7   4  27      390.92      438.55      8.41 o 
  -6   4  27        2.37        0.77      3.41 o 
  -5   4  27        7.82        7.95      3.19 o 
  -4   4  27       87.01      102.87      5.09 o 
  -3   4  27      169.94      162.29      5.05 o 
  -2   4  27      207.59      200.95      8.69 o 
  -1   4  27       59.88       62.27      7.06 o 
   0   4  27        1.49        3.45      9.66 o 
   1   4  27       20.42       24.49      7.75 o 
  -7   5  27        1.19        2.27      2.90 o 
  -6   5  27       87.56       77.48      5.97 o 
  -5   5  27       81.58       75.51      5.14 o 
  -4   5  27      110.09      112.87      4.52 o 
  -3   5  27       60.93       82.38      7.92 o 
  -2   5  27      129.71      141.36      8.49 o 
  -1   5  27      115.34      130.17      7.58 o 
  -4   6  27      117.24      109.15      8.73 o 
  -3   6  27        0.07        1.18      5.63 o 
  -9   0  28       35.32       63.09      6.22 o 
  -8   0  28        9.35        9.08      5.42 o 
  -7   0  28      191.89      218.15      8.65 o 
  -6   0  28       36.89       20.19      6.60 o 
  -5   0  28      317.53      323.35      7.67 o 
  -4   0  28       22.96       14.53      3.99 o 
  -3   0  28       14.31       15.99      3.66 o 
  -2   0  28       30.19       24.33      4.59 o 
  -1   0  28      113.71      124.78      4.42 o 
   0   0  28       33.95       45.51      9.50 o 
   1   0  28       31.38       30.11      7.05 o 
  -9   1  28       38.90       63.73      4.31 o 
  -8   1  28      310.03      399.74      7.53 o 
  -7   1  28       84.77      106.28      4.20 o 
  -6   1  28      190.53      241.08      5.27 o 
  -5   1  28       49.20       41.62      3.76 o 
  -4   1  28        0.00        1.28      2.70 o 
  -3   1  28        5.29        5.41      2.45 o 
  -2   1  28      109.62      113.82      3.75 o 
  -1   1  28      147.89      169.86      5.36 o 
   0   1  28       13.60       14.29      6.32 o 
   1   1  28       35.87       38.74      7.12 o 
  -8   2  28      177.96      185.29      4.68 o 
  -7   2  28        3.90        3.07      3.09 o 
  -6   2  28       16.77       27.48      3.38 o 
  -5   2  28      150.45      224.78      5.40 o 
  -4   2  28      137.37      151.32      4.38 o 
  -3   2  28        9.68       14.62      2.81 o 
  -2   2  28      112.67      119.43      3.69 o 
  -1   2  28       25.17       35.84      4.17 o 
   0   2  28      350.54      346.98     10.58 o 
   1   2  28       40.13       49.87      8.28 o 
  -8   3  28      298.95      313.85      5.79 o 
  -7   3  28        2.16        1.23      3.05 o 
  -6   3  28      102.29       90.91      3.97 o 
  -5   3  28        1.18        2.19      3.07 o 
  -4   3  28      523.68      509.85      9.13 o 
  -3   3  28       95.29      100.87      4.46 o 
  -2   3  28      177.35      181.01      6.74 o 
  -1   3  28       12.20       20.39      8.64 o 
   0   3  28      123.39      129.96      9.19 o 
  -7   4  28      434.17      445.93     10.22 o 
  -6   4  28        0.05        1.45      4.52 o 
  -5   4  28       61.48       72.21      4.38 o 
  -4   4  28      493.70      552.74     13.34 o 
  -3   4  28       73.48       88.73      5.16 o 
  -2   4  28      114.99      112.58      8.70 o 
  -1   4  28       20.54       17.78      6.39 o 
  -5   5  28       12.21       24.53      4.15 o 
  -4   5  28       22.57       21.77      5.69 o 
  -3   5  28        3.76        7.76      5.86 o 
  -8   1  29       57.20       48.40      4.39 o 
  -7   1  29      388.77      434.25      7.20 o 
  -6   1  29       36.49       45.58      3.54 o 
  -5   1  29       47.87       61.61      3.49 o 
  -4   1  29        1.46        2.14      2.64 o 
  -3   1  29       68.24       59.54      4.12 o 
  -2   1  29      106.69      107.54      4.52 o 
  -1   1  29        0.05        0.90      5.11 o 
   0   1  29       41.81       44.62      6.35 o 
  -7   2  29       35.06       33.91      4.43 o 
  -6   2  29        0.47       -0.04      3.44 o 
  -5   2  29      184.85      202.98      5.22 o 
  -4   2  29       42.70       39.21      3.06 o 
  -3   2  29        0.16        2.99      3.19 o 
  -2   2  29       17.78       23.85      3.80 o 
  -1   2  29       28.77       26.56      3.59 o 
  -6   3  29        3.59        3.97      3.33 o 
  -5   3  29       36.45       39.90      3.80 o 
  -4   3  29       10.91       20.35      3.43 o 
  -3   3  29       62.54       74.59      5.54 o 
  -2   3  29       72.21       65.59      8.34 o 
  -4   4  29      182.16      207.51      5.18 o 
  -6   0  30       43.75       71.42      5.28 o 
  -5   0  30        9.26        9.48      5.40 o 
  -4   0  30      175.23      223.16      7.54 o 
  -3   0  30      724.51      906.41     15.26 o 
  -2   0  30      150.97      163.13     10.67 o 
  -6   1  30       20.19       28.03      3.51 o 
  -5   1  30        7.36        7.52      3.08 o 
  -4   1  30        7.35       16.03      3.18 o 
  -3   1  30       15.25       15.16      2.70 o 
  -2   1  30        2.20        4.15      3.30 o 
  -5   2  30      125.69      137.16      4.25 o 
  -4   2  30        3.84        4.06      4.13 o 
  -3   2  30       34.22       29.79      5.18 o 
                                                 
